# Supplementary material for: Transcriptomic Deconvolution of Neuroendocrine Neoplasms Predicts Clinically Relevant Characteristics
Source: Cancers (Basel). 2023 Feb 1;15(3):936. doi: 10.3390/cancers15030936 (PMC9913692; doi:10.3390/cancers15030936)
Supplement: Supplementary file 1 [file cancers-15-00936-s001.zip]

Archive with 5 entries (5 files):
- Table S1 -  Overview of the GEP-NEN and panNEN datasets obtained to train and benchmark the deconvolution framework (3).xlsx
- Table S2 - Stratification and clinical annotations of the NEN and GEP-NEN datasets.xlsx
- Table S3 - Results of the deconvolution of the GEP-NEN datasets based on the BSeq-sc algorithm and Baron et al. scRNA training dataset.xlsx
- Table S4 - Gridsearch over different scRNA training datasets with BSeq-sc and the transdifferentiation associated genes per cell type.xlsx
- cancers-2059633 Supplementary Materials.pdf
