# Supplementary material for: Transcriptomic Deconvolution of Neuroendocrine Neoplasms Predicts Clinically Relevant Characteristics
Source: Cancers (Basel). 2023 Feb 1;15(3):936. doi: 10.3390/cancers15030936 (PMC9913692; doi:10.3390/cancers15030936)
Supplement: Supplementary file 1 [file cancers-15-00936-s001.zip › Table S1 - Overview of the GEP-NEN and panNEN datasets obtained to train and benchmark the deconvolution framework (3).xlsx]

## Sheet: Origin of Datasets
Name	Purpose	ID - Source	Date
Baron	Deconvolution Training	GSE84133, GEO	2018-05-01
Califano	Benchmark	GSE98894, GEO	2018-05-01
Diedisheim	Benchmark	Personal inquiry	2021-09-01
Fadista	Out-group test	GSE50244, GEO	2019-02-01
Haber	HISC Deconvolution Training	GSE92332, GEO	2018-05-01
Lawlor	Deconvolution Training	GSE86473, GEO	2018-05-01
Fröhling	Benchmark	doi.org/10.1158/2159-8290.CD-21-0126	2020-06-01
Missiaglia	Benchmark	GSE73338, GEO	2018-05-01
Riemer	Benchmark	EGAD00001006657	2018-06-01
Sadanandam	Benchmark	GSE73339, GEO	2018-05-01
Sato	Benchmark	JGAS000237, NBDC	2021-06-01
Scarpa	Benchmark	EGAS00001001732, ICGC	2017-06-01
Segerstolpe	Deconvolution Training	E-MTAB-5061, Array Express	2018-07-01
Tosti	Deconvolution Training	EGAD00001006396, EGA	2021-09-01
Supplementary Table 1: Overview of the datasets obtained to train and benchmark the deconvolution framework. ‘Purpose’ indicates for what purpose the datasets were utilized, ‘Source’ indicates the source of the dataset and ‘Date’ shows the date that the data was obtained.
