# Supplementary material for: Transcriptomic Deconvolution of Neuroendocrine Neoplasms Predicts Clinically Relevant Characteristics
Source: Cancers (Basel). 2023 Feb 1;15(3):936. doi: 10.3390/cancers15030936 (PMC9913692; doi:10.3390/cancers15030936)
Supplement: Supplementary file 1 [file cancers-15-00936-s001.zip › Table S2 - Stratification and clinical annotations of the NEN and GEP-NEN datasets.xlsx]

## Sheet: A - panNEN only
Listing of the stratification and clinical annotations of the NEN and GEP-NEN datasets
Dataset	Grading					NEC NET	Survival Information	Type
	G1	G2	G3	G3	Unknown	Amb.*
			NET	NEC
Califano	0	0	0	0	105	0	-	Bulk RNA
Diedisheim	29	21	4	2	6	0	-	Bulk RNA*
Fröhling	1	4	8	7	0	0	-	Bulk RNA		28
Missiaglia	48	25	8	0	7	0	-	mRNA-array*
Riemer	0	7	6	5	0	5	✓	Bulk RNA
Sadanandam	7	12	2	2	0	6	-	mRNA-array
Scarpa	14	13	2	0	0	0	✓	Bulk-RNA
Sato*	0	0	0	0	0	0	-	Bulk-RNA
Table 2: Stratification and clinically relevant properties of NENs and GEP-NENs
G0: data obtained from sequencing of cell of healthy origin
mRNA-array*: custom 18,5k genes array
Amb.*: ambiguous with respect to the pathologists' NET versus NEC classification
Unknown*: assumed to predominantly consist of G1 and G2 graded samples
Sato*: Patient-derived organoid cultures

## Sheet: B - GEP-NEN (non pancreatic NEN
Dataset	Grading					NEC NET	Survival Information	Type
	G1	G2	G3	G3	Unknown	Amb.*
			NET	NEC
Califano	0	0	0	0	100	0	-	Bulk RNA
Diedisheim	2	1	0	0	1	0	-	Bulk RNA*
Fröhling	0	4	2	8	0	0	-	Bulk RNA
Missiaglia	0	0	0	0	0	0	-	mRNA-array*
Riemer	0	3	0	4	2	8	✓	Bulk RNA
Sadanandam	0	0	0	0	0	0	-	mRNA-array
Scarpa	0	0	0	0	0	0	✓	Bulk-RNA
Sato	0	0	3	19	0	0	-	Bulk-RNA
Table 2: Stratification and clinically relevant properties of NENs and GEP-NENs
Bulk RNA*: Only data from 9000 genes were available
G0: data obtained from sequencing of cell of healthy origin
mRNA-array*: custom 18,5k genes array
Amb.*: ambiguous with respect to grading
Unknown*: assumed to predominantly consist of G1 and G2 graded samples

## Sheet: C - panNEN & GEP-NEN combined
Dataset	Grading					NEC NET	Survival Information	Type
	G1	G2	G3	G3	Unknown	Amb.*
			NET	NEC
Califano	0	0	0	0	205	0	-	Bulk RNA
Diedisheim	31	22	4	2	7	0	-	Bulk RNA*
Fröhling	1	8	10	15	0	0	-	Bulk RNA
Missiaglia	48	25	8	0	7	0	-	mRNA-array*
Riemer	0	10	6	9	2	13	✓	Bulk RNA
Sadanandam	7	12	2	2	0	6	-	mRNA-array
Scarpa	14	13	2	0	0	0	✓	Bulk-RNA
Sato	0	0	3	19	0	0	-	Bulk-RNA
Table 2: Stratification and clinically relevant properties of NENs and GEP-NENs
Bulk RNA*: Only data from 9000 genes were available
G0: data obtained from sequencing of cell of healthy origin
mRNA-array*: custom 18,5k genes array
Amb.*: ambiguous with respect to the pathologists' NET versus NEC classification or the grading
Unknown*: assumed to predominantly consist of G1 and G2 graded samples

## Sheet: D - Deconvolution & out-group d
Dataset	Grading	Type
	G0*
Baron	8569	scRNA
Fadista	89	Bulk RNA
Haber	642	scRNA
Lawlor	6102	scRNA
Segerstolpe	3514	scRNA
Table 2: Size and technology of the non-neoplastic deconvolution baseline data and the cell-type scRNA training datasets
Bulk RNA*: Only data from 9000 genes were available
G0*: data obtained from sequencing of cell of healthy origin
