# Supplementary material for: Transcriptomic Deconvolution of Neuroendocrine Neoplasms Predicts Clinically Relevant Characteristics
Source: Cancers (Basel). 2023 Feb 1;15(3):936. doi: 10.3390/cancers15030936 (PMC9913692; doi:10.3390/cancers15030936)
Supplement: Supplementary file 1 [file cancers-15-00936-s001.zip › Table S3 - Results of the deconvolution of the GEP-NEN datasets based on the BSeq-sc algorithm and Baron et al. scRNA training dataset.xlsx]

## Sheet: Information Table 3
Deconvolution results Baron scRNA training dataset BSeq-sc (based on CIBERSORT)
Subtable A - Endocrine exocrine mixed provides information on the deconvolution results of all datasets at hand of the BSeq-sc algorithm trained on scRNA data from exocrine and endocrine cells
Subtable B - Endocrine exocrine mixed provides information on the deconvolution results of all datasets at hand of the BSeq-sc algorithm trained on scRNA data from exclusively endocrine cells
Subtable C - Predicted Cell-type proportions and technical parameters for the four most important datasets to quantify the comparability between BSeq-sc and CIBERSORTx predictions
Subtable D - Statistical analysis of Subtable C to obtain empirical measurements for the comparability of the predicted cell-type proportions and technical parameters
Subtable E - Methodological comparison of the CIBERSORT (without BSeq-sc), BSeq-sc and the CIBERSORTx algorithms to present their differences and commonalities

## Sheet: A - Endocrine_exocrine_like_mix
Type	Sample	Model	Alpha	Beta	Gamma	Delta	Exocrine_like	Correlation	P_value	Q_value (Bonferoni)	RMSE	Comment
panNEN	AC103	Endocrine_exocrine_like	2.2	0	0	0	2.2	0.08	0.013	1	1.02	The absolute cell-type proportion predictions of BSeq-sc are presented. The relative cell-type proportions are obtained by summing of all proportions followed by the division of each cell-type proportion multiplied by 100
panNEN	AC105	Endocrine_exocrine_like	3.92	0	0.32	0	3.92	0.13	0.006	1	1.03
panNEN	AC106	Endocrine_exocrine_like	0	0	0	0	0	0.38	0.001	0.355	0.95
panNEN	AC108	Endocrine_exocrine_like	4.86	0	0.01	0	4.86	0.16	0.004	1	1.04
panNEN	AC110	Endocrine_exocrine_like	0.73	0.03	0	0.54	0.73	0.23	0.002	0.71	0.97
panNEN	AC114	Endocrine_exocrine_like	4.3	0	0.36	0	4.3	0.26	0.002	0.71	0.99
panNEN	AC115	Endocrine_exocrine_like	0	0	0	0	0	0.28	0.002	0.71	0.97
panNEN	AC116	Endocrine_exocrine_like	4.52	0	0	0	4.52	0.3	0.002	0.71	0.97
panNEN	AC121	Endocrine_exocrine_like	4.65	0	0	0	4.65	0.83	0	0	0.65
panNEN	AC123	Endocrine_exocrine_like	0	0	0	0	0	0.16	0.004	1	0.99
panNEN	AC125	Endocrine_exocrine_like	4.4	0	0.42	0	4.4	0.21	0.002	0.71	1.01
panNEN	AC130	Endocrine_exocrine_like	3.92	0	0	0	3.92	0.12	0.007	1	1.04
panNEN	AC137	Endocrine_exocrine_like	0.94	3.64	0	0	0.94	0.67	0	0	0.76
panNEN	AC139	Endocrine_exocrine_like	4.64	0	0	0.19	4.64	0.48	0.001	0.355	0.88
panNEN	AC153	Endocrine_exocrine_like	0.12	0	0	0	0.12	0.09	0.012	1	1
panNEN	AC209	Endocrine_exocrine_like	3.97	0	0	0	3.97	0.36	0.002	0.71	0.94
panNEN	AC210	Endocrine_exocrine_like	0.22	0	0	0	0.22	0.39	0.001	0.355	0.95
panNEN	AC211	Endocrine_exocrine_like	0.05	0	3.83	0	0.05	0.9	0	0	0.53
panNEN	AC212	Endocrine_exocrine_like	3.23	0	0	0	3.23	0.14	0.006	1	1.01
panNEN	AC213	Endocrine_exocrine_like	4.21	0	0	0	4.21	0.15	0.005	1	1.04
panNEN	AC214	Endocrine_exocrine_like	4.57	0	0	0	4.57	0.23	0.002	0.71	1.01
panNEN	AC215	Endocrine_exocrine_like	1.91	0	0	0	1.91	0.14	0.005	1	1
panNEN	AC216	Endocrine_exocrine_like	1.47	0	0	0	1.47	0.13	0.006	1	0.99
panNEN	AC218	Endocrine_exocrine_like	4.41	0	0	0	4.41	0.47	0.001	0.355	0.89
panNEN	AC219	Endocrine_exocrine_like	4.24	0	0	0	4.24	0.08	0.012	1	1.06
panNEN	AC221	Endocrine_exocrine_like	3.98	0	0.69	0	3.98	0.43	0.001	0.355	0.9
panNEN	AC224	Endocrine_exocrine_like	3.75	0	0.88	0	3.75	0.16	0.004	1	1.02
panNEN	AC226	Endocrine_exocrine_like	0.91	0	0	0.09	0.91	0.3	0.002	0.71	0.96
panNEN	AC227	Endocrine_exocrine_like	0.1	0.15	0	0	0.1	0.85	0	0	0.53
panNEN	AC231	Endocrine_exocrine_like	3.44	0	0	0	3.44	0.13	0.006	1	1.02
panNEN	AC233	Endocrine_exocrine_like	4.75	0	0.02	0	4.75	0.37	0.001	0.355	0.94
panNEN	AC234	Endocrine_exocrine_like	4.66	0	0	0	4.66	0.19	0.003	1	1.03
panNEN	AC235	Endocrine_exocrine_like	0	0	0	0	0	0.41	0.001	0.355	0.93
panNEN	AC249	Endocrine_exocrine_like	4.14	0	0.01	0	4.14	0.09	0.01	1	1.05
panNEN	AC254	Endocrine_exocrine_like	0	0	0	0	0	0.39	0.001	0.355	0.95
panNEN	AC255	Endocrine_exocrine_like	0	0	0	0	0	0.38	0.001	0.355	0.95
panNEN	AC256	Endocrine_exocrine_like	2.51	0	0	0	2.51	0.18	0.003	1	0.99
panNEN	AC257	Endocrine_exocrine_like	2.01	0	0	0.02	2.01	0.09	0.01	1	1.01
panNEN	AC258	Endocrine_exocrine_like	4.47	0	0	0	4.47	0.37	0.002	0.71	0.94
panNEN	AC269	Endocrine_exocrine_like	4.24	0	0	0	4.24	0.12	0.007	1	1.05
panNEN	AC276	Endocrine_exocrine_like	1.12	0	0	0	1.12	0.2	0.002	0.71	0.98
panNEN	AC279	Endocrine_exocrine_like	4.2	0	0	0	4.2	0.11	0.009	1	1.05
panNEN	AC282	Endocrine_exocrine_like	4.73	0	0	0	4.73	0.19	0.003	1	1.03
panNEN	AC291	Endocrine_exocrine_like	1.98	0	0	0	1.98	0.12	0.007	1	1
panNEN	AC292	Endocrine_exocrine_like	1.05	3.41	0	0	1.05	0.69	0	0	0.73
panNEN	AC302	Endocrine_exocrine_like	0	0	0	0	0	0.37	0.001	0.355	0.95
panNEN	AC305	Endocrine_exocrine_like	4.54	0	0	0	4.54	0.36	0.002	0.71	0.94
panNEN	AC309	Endocrine_exocrine_like	0	0	0	0	0	0.42	0.001	0.355	0.94
panNEN	AC310	Endocrine_exocrine_like	0	0	0	0	0	0.33	0.002	0.71	0.96
panNEN	AC312	Endocrine_exocrine_like	4.14	0.31	0	0	4.14	0.15	0.005	1	1.03
panNEN	AC318	Endocrine_exocrine_like	1.82	0	0	0	1.82	0.08	0.012	1	1.01
panNEN	AC322	Endocrine_exocrine_like	0	0	0	0	0	0.17	0.003	1	0.99
panNEN	AC323	Endocrine_exocrine_like	4.76	0	0	0	4.76	0.27	0.002	0.71	0.99
panNEN	AC325	Endocrine_exocrine_like	1.21	0	0.03	0	1.21	0.18	0.003	1	0.98
panNEN	AC326	Endocrine_exocrine_like	0.89	0	0.01	0	0.89	0.19	0.003	1	0.98
panNEN	AC333	Endocrine_exocrine_like	0	0	0	0	0	0.19	0.003	1	0.98
panNEN	AC339	Endocrine_exocrine_like	5.25	0	0	0	5.25	0.25	0.002	0.71	1
panNEN	AC343	Endocrine_exocrine_like	4.61	0	0.06	0	4.61	0.48	0.001	0.355	0.88
panNEN	AC346	Endocrine_exocrine_like	4.25	0	0.43	0	4.25	0.91	0	0	0.62
panNEN	AC347	Endocrine_exocrine_like	4.91	0	0	0	4.91	0.38	0.001	0.355	0.93
panNEN	AC348	Endocrine_exocrine_like	4.48	0	0	0	4.48	0.83	0	0	0.65
panNEN	AC350	Endocrine_exocrine_like	4.68	0.07	0	0	4.68	0.55	0	0	0.84
panNEN	AC351	Endocrine_exocrine_like	2.49	0	0	0	2.49	0.12	0.007	1	1.01
panNEN	AC355	Endocrine_exocrine_like	4.54	0	0	0	4.54	0.11	0.008	1	1.06
panNEN	AC361	Endocrine_exocrine_like	2.87	0	0	0	2.87	0.17	0.004	1	1
panNEN	AC363	Endocrine_exocrine_like	4.07	0	1.13	0	4.07	0.45	0.001	0.355	0.9
panNEN	AC365	Endocrine_exocrine_like	0	0	0	0	0	0.53	0	0	0.92
panNEN	AC385	Endocrine_exocrine_like	4.97	0	0	0	4.97	0.25	0.002	0.71	1
panNEN	AC391	Endocrine_exocrine_like	4.74	0	0	0	4.74	0.39	0.001	0.355	0.93
panNEN	AC393	Endocrine_exocrine_like	1.34	0.03	0	0	1.34	0.18	0.003	1	1
panNEN	AC397	Endocrine_exocrine_like	1.28	0	0	0	1.28	0.23	0.002	0.71	0.97
panNEN	AC398	Endocrine_exocrine_like	5.01	0	0	0	5.01	0.38	0.001	0.355	0.93
panNEN	AC400	Endocrine_exocrine_like	5.03	0	0.22	0	5.03	0.57	0	0	0.83
panNEN	AC403	Endocrine_exocrine_like	5.17	0	0	0	5.17	0.38	0.001	0.355	0.93
panNEN	AC405	Endocrine_exocrine_like	1.18	0	0	0	1.18	0.12	0.007	1	0.99
panNEN	AC408	Endocrine_exocrine_like	0.07	0	0	0	0.07	0.21	0.002	0.71	0.98
panNEN	AC409	Endocrine_exocrine_like	0.8	0	0	0	0.8	0.13	0.006	1	0.99
panNEN	AC410	Endocrine_exocrine_like	1.92	0	0	0	1.92	0.14	0.006	1	1
panNEN	AC411	Endocrine_exocrine_like	4.91	0	0	0	4.91	0.4	0.001	0.355	0.92
panNEN	AC412	Endocrine_exocrine_like	2.8	0	0	0	2.8	0.17	0.004	1	0.99
panNEN	AC422	Endocrine_exocrine_like	1.73	0	0.09	0	1.73	0.09	0.01	1	1
panNEN	AC425	Endocrine_exocrine_like	0.05	0	0	0	0.05	0.55	0	0	0.88
panNEN	AC429	Endocrine_exocrine_like	0	0	0	0	0	0.35	0.002	0.71	0.94
panNEN	AC431	Endocrine_exocrine_like	0	0	0	0	0	0.16	0.004	1	0.99
panNEN	AC462	Endocrine_exocrine_like	4.68	0	0	0	4.68	0.17	0.003	1	1.04
panNEN	AC472	Endocrine_exocrine_like	4.15	0	0.45	0	4.15	0.41	0.001	0.355	0.91
panNEN	AC473	Endocrine_exocrine_like	4.8	0	0.04	0	4.8	0.73	0	0	0.72
panNEN	AC474	Endocrine_exocrine_like	4.58	0	0.16	0	4.58	0.55	0	0	0.84
panNEN	AC483	Endocrine_exocrine_like	4.67	0.24	0	0	4.67	0.47	0.001	0.355	0.89
panNEN	AC484	Endocrine_exocrine_like	4.54	0	0	0	4.54	0.13	0.006	1	1.05
panNEN	AC485	Endocrine_exocrine_like	0.27	0	0.05	0	0.27	0.24	0.002	0.71	0.97
panNEN	AC486	Endocrine_exocrine_like	0.03	0.09	0	0	0.03	0.27	0.002	0.71	0.97
panNEN	AC487	Endocrine_exocrine_like	3.5	0.06	0	0	3.5	0.13	0.006	1	1.03
panNEN	AC488	Endocrine_exocrine_like	4.8	0	0	0	4.8	0.37	0.001	0.355	0.94
panNEN	AC489	Endocrine_exocrine_like	4.58	0	0	0	4.58	0.37	0.001	0.355	0.94
panNEN	AC499	Endocrine_exocrine_like	4.27	0	0	0	4.27	0.18	0.003	1	1.01
panNEN	AC500	Endocrine_exocrine_like	4.83	0	0.12	0	4.83	0.2	0.002	0.71	1.02
panNEN	AC58	Endocrine_exocrine_like	0	0	0	0	0	0.08	0.013	1	1
panNEN	AC604	Endocrine_exocrine_like	5.01	0	0	0	5.01	0.39	0.001	0.355	0.93
panNEN	AC607	Endocrine_exocrine_like	5.34	0	0	0	5.34	0.39	0.001	0.355	0.93
panNEN	AC608	Endocrine_exocrine_like	5.35	0	0	0	5.35	0.41	0.001	0.355	0.92
panNEN	AC71	Endocrine_exocrine_like	2.45	0	0	0	2.45	0.13	0.006	1	1.01
panNEN	AC73	Endocrine_exocrine_like	0	0	0	0	0	0.5	0.001	0.355	0.87
panNEN	AC87	Endocrine_exocrine_like	0	0	0	0	0	0.07	0.014	1	1
panNEN	AC89	Endocrine_exocrine_like	0	0	0	0	0	0.08	0.013	1	1
panNEN	1286	Endocrine_exocrine_like	0.53	1.42	0	0	0.53	0.85	0	0	0.72
panNEN	135602	Endocrine_exocrine_like	0	0	0	0	0	0.67	0	0	0.9
panNEN	135604	Endocrine_exocrine_like	1.1	0	0	0	1.1	0.45	0.001	0.355	0.93
panNEN	139101	Endocrine_exocrine_like	0.28	0	0	0	0.28	0.52	0	0	0.92
panNEN	1401	Endocrine_exocrine_like	3.99	0	0	0	3.99	0.42	0.001	0.355	0.91
panNEN	148402	Endocrine_exocrine_like	2.24	0	0.01	0	2.24	0.36	0.002	0.71	0.94
panNEN	PNET04	Endocrine_exocrine_like	4.06	0.43	0	0	4.06	0.32	0.002	0.71	0.95
panNEN	PNET05	Endocrine_exocrine_like	0.02	0	0	0	0.02	0.65	0	0	0.87
panNEN	PNET06	Endocrine_exocrine_like	3.84	0	0.01	0.18	3.84	0.43	0.001	0.355	0.9
panNEN	PNET17	Endocrine_exocrine_like	0.17	0.03	1.27	0	0.17	0.44	0.001	0.355	0.92
panNEN	PNET21	Endocrine_exocrine_like	4.75	0	0	0	4.75	0.42	0.001	0.355	0.91
panNEN	PNET22	Endocrine_exocrine_like	0	0.69	0	0	0	0.7	0	0	0.84
panNEN	1418	Endocrine_exocrine_like	3.8	0	0	0	3.8	0.31	0.002	0.71	0.95
panNEN	PNET26	Endocrine_exocrine_like	0.13	0	0	0	0.13	0.63	0	0	0.91
panNEN	PNET37	Endocrine_exocrine_like	3.99	0	0.68	0	3.99	0.46	0.001	0.355	0.89
panNEN	PNET41	Endocrine_exocrine_like	4.84	0	0	0	4.84	0.54	0	0	0.84
panNEN	PNET08	Endocrine_exocrine_like	0.12	0	0	0	0.12	0.64	0	0	0.84
panNEN	130002	Endocrine_exocrine_like	3.56	0	0	0	3.56	0.32	0.002	0.71	0.95
panNEN	130003	Endocrine_exocrine_like	2.84	0	0	0	2.84	0.29	0.002	0.71	0.96
panNEN	105103	Endocrine_exocrine_like	0.04	0	0	0	0.04	0.51	0	0	0.93
panNEN	1344	Endocrine_exocrine_like	0.29	0	0	0	0.29	0.47	0	0	0.93
panNEN	1444	Endocrine_exocrine_like	4.53	0	0	0	4.53	0.39	0.002	0.71	0.92
panNEN	ID1	Endocrine_exocrine_like	0.17	22.17	0.22	0.05	0.17	0.04	0.097	1	1.41
panNEN	ID2	Endocrine_exocrine_like	0	0	32.86	0	0	0.86	0	0	0.54
panNEN	ID3	Endocrine_exocrine_like	0	0	21.89	0	0	0.86	0	0	0.55
panNEN	ID4	Endocrine_exocrine_like	0	0	0	22.5	0	0.91	0	0	0.64
panNEN	ID5	Endocrine_exocrine_like	26.2	0.16	0	0	26.2	0.49	0	0	0.87
panNEN	ID6	Endocrine_exocrine_like	0	26.8	0	0	0	0.85	0	0	0.56
panNEN	ID7	Endocrine_exocrine_like	3.3	0.28	0	0.46	3.3	0.05	0.074	1	1
panNEN	ID8	Endocrine_exocrine_like	32.64	0	0.68	0	32.64	0.49	0	0	0.87
panNEN	ID9	Endocrine_exocrine_like	0	28.62	0	0	0	0.88	0	0	0.5
panNEN	ID11	Endocrine_exocrine_like	0	0	0	2.91	0	0.02	0.204	1	1.02
panNEN	ID12	Endocrine_exocrine_like	0.34	0	0	0	0.34	0.04	0.094	1	1
panNEN	ID13	Endocrine_exocrine_like	28.45	0	0	0.06	28.45	0.52	0	0	0.85
panNEN	ID14	Endocrine_exocrine_like	25.7	0	0	0	25.7	0.44	0.002	0.71	0.9
panNEN	ID15	Endocrine_exocrine_like	2.27	0	24.34	0	2.27	0.15	0.016	1	1.08
panNEN	ID16	Endocrine_exocrine_like	12.68	0	0.03	0	12.68	0.23	0.009	1	1.08
panNEN	ID17	Endocrine_exocrine_like	0	25.98	0.17	0	0	0.85	0	0	0.55
panNEN	ID19	Endocrine_exocrine_like	25.47	0	0.94	0	25.47	0.39	0.003	1	0.93
panNEN	ID20	Endocrine_exocrine_like	0	3.65	0	29.25	0	0.85	0	0	0.88
panNEN	ID21	Endocrine_exocrine_like	13.59	0	15.5	0	13.59	0.21	0.01	1	1
panNEN	ID22	Endocrine_exocrine_like	0	4.56	0	24.63	0	0.85	0	0	0.82
panNEN	ID23	Endocrine_exocrine_like	9.05	0	0	16.39	9.05	0.21	0.01	1	1.33
panNEN	ID24	Endocrine_exocrine_like	1.43	27.58	0.23	0	1.43	0.49	0	0	1.01
panNEN	ID25	Endocrine_exocrine_like	0	0	1.23	0	0	0.04	0.106	1	1
panNEN	ID26	Endocrine_exocrine_like	19.98	0	0	0	19.98	0.37	0.004	1	0.93
panNEN	ID27	Endocrine_exocrine_like	0	22.15	0	0	0	0.86	0	0	0.54
panNEN	ID28	Endocrine_exocrine_like	0.09	27.5	0	0	0.09	0.28	0.006	1	1.23
panNEN	ID29	Endocrine_exocrine_like	25.52	0	0.29	0	25.52	0.41	0.003	1	0.91
panNEN	ID30	Endocrine_exocrine_like	0	31.14	0	0.44	0	0.38	0.004	1	1.13
panNEN	ID31	Endocrine_exocrine_like	0	0	25.42	5.61	0	0.28	0.006	1	1.02
panNEN	ID32	Endocrine_exocrine_like	0	26.01	0	0	0	0.85	0	0	0.57
panNEN	ID33	Endocrine_exocrine_like	0	0	29.94	0	0	0.86	0	0	0.55
panNEN	ID34	Endocrine_exocrine_like	18.02	5.38	0	0.86	18.02	0.11	0.029	1	1.05
panNEN	ID35	Endocrine_exocrine_like	14.71	1.15	2.29	0.02	14.71	0.04	0.108	1	1.06
panNEN	ID36	Endocrine_exocrine_like	0	32.55	0	4	0	0.86	0	0	0.52
panNEN	ID37	Endocrine_exocrine_like	0.96	0.52	0.14	0.29	0.96	0.15	0.018	1	1.32
panNEN	ID38	Endocrine_exocrine_like	23.03	0.34	0	0.1	23.03	0.23	0.009	1	0.99
panNEN	ID39	Endocrine_exocrine_like	17.28	0	10.56	0	17.28	0.35	0.005	1	0.94
panNEN	ID40	Endocrine_exocrine_like	38.02	0	0.1	0	38.02	0.94	0	0	0.58
panNEN	ID41	Endocrine_exocrine_like	0	0	0	36.4	0	0.86	0	0	1.02
panNEN	ID42	Endocrine_exocrine_like	0.96	0.23	0.21	0.27	0.96	0.12	0.024	1	1.34
panNEN	ID43	Endocrine_exocrine_like	0	0	0	26.36	0	0.89	0	0	0.95
panNEN	ID44	Endocrine_exocrine_like	20.64	0.86	9.88	1.4	20.64	0.15	0.019	1	1.02
panNEN	ID45	Endocrine_exocrine_like	28.6	0	2.25	0	28.6	0.6	0	0	0.82
panNEN	ID46	Endocrine_exocrine_like	8.78	27.04	0	0	8.78	0.86	0	0	0.51
panNEN	ID47	Endocrine_exocrine_like	0	27.56	0.04	0.72	0	0.38	0.003	1	1.13
panNEN	ID48	Endocrine_exocrine_like	0	22.73	0	0	0	0.87	0	0	0.52
panNEN	ID49	Endocrine_exocrine_like	25.24	0	0	0	25.24	0.11	0.027	1	1.06
panNEN	ID50	Endocrine_exocrine_like	0.09	0	26.12	0	0.09	0.38	0.003	1	0.96
panNEN	ID51	Endocrine_exocrine_like	6.05	21.14	0	0.2	6.05	0.39	0.003	1	1.02
panNEN	ID52	Endocrine_exocrine_like	34.18	0	0	0	34.18	0.46	0.001	0.355	0.89
panNEN	ID53	Endocrine_exocrine_like	8.74	0	0	0	8.74	0.17	0.014	1	0.98
panNEN	ID54	Endocrine_exocrine_like	0	0	0	24.1	0	0.95	0	0	0.83
panNEN	ID55	Endocrine_exocrine_like	0	27.78	0	0	0	0.85	0	0	0.54
panNEN	ID56	Endocrine_exocrine_like	8.8	0	0	1.56	8.8	0.38	0.003	1	0.93
panNEN	ID58	Endocrine_exocrine_like	25.58	0	0.66	0	25.58	0.19	0.011	1	1.02
panNEN	ID59	Endocrine_exocrine_like	0	25.17	0	0	0	0.85	0	0	0.57
panNEN	ID60	Endocrine_exocrine_like	19.88	0	12.76	0.14	19.88	0.21	0.01	1	0.99
panNEN	ID61	Endocrine_exocrine_like	9.95	0.02	12.05	0	9.95	0.43	0.002	0.71	0.9
panNEN	ID63	Endocrine_exocrine_like	0.14	28.74	0.02	0	0.14	0.91	0	0	0.41
panNEN	ID64	Endocrine_exocrine_like	31.35	0	0	0	31.35	0.45	0.001	0.355	0.89
panNEN	ID65	Endocrine_exocrine_like	2.03	0	21.55	0	2.03	0.69	0	0	0.73
panNEN	ID66	Endocrine_exocrine_like	23.36	0.11	0	0	23.36	0.4	0.003	1	0.92
panNEN	PNET55	Endocrine_exocrine_like	2.77	0	0	0.02	2.77	0.33	0.002	0.71	0.94
panNEN	1MA1EB	Endocrine_exocrine_like	0.25	0	0	0	0.25	0.57	0	0	0.92
panNEN	2S1GVX	Endocrine_exocrine_like	3.45	0	0	0	3.45	0.23	0	0	0.99
panNEN	AWM6R8	Endocrine_exocrine_like	4.77	0	0	0	4.77	0.44	0	0	0.9
panNEN	EWD6B4	Endocrine_exocrine_like	0.51	0	0	0	0.51	0.55	0	0	0.92
panNEN	GR8RY7	Endocrine_exocrine_like	2.16	0	0	0	2.16	0.19	0.002	0.71	0.98
panNEN	JRJTPJ	Endocrine_exocrine_like	2.02	0	0	0	2.02	0.18	0.003	1	0.99
panNEN	KVR5F9	Endocrine_exocrine_like	0.63	0	0	0	0.63	0.37	0	0	0.94
panNEN	L49S9D	Endocrine_exocrine_like	0.82	0.23	0	0	0.82	0.72	0	0	0.88
panNEN	LCXFNW	Endocrine_exocrine_like	4.42	0	0	0	4.42	0.44	0	0	0.9
panNEN	MGTM2Y	Endocrine_exocrine_like	1.92	0	0	0	1.92	0.43	0	0	0.92
panNEN	NLUJR7	Endocrine_exocrine_like	3.11	0	0	0	3.11	0.54	0	0	0.87
panNEN	P7EW6X	Endocrine_exocrine_like	4.08	0	0	0	4.08	0.44	0	0	0.9
panNEN	QRCH3V	Endocrine_exocrine_like	2.39	0	0	0	2.39	0.27	0	0	0.96
panNEN	R2GY3Z	Endocrine_exocrine_like	1.42	0	0	0	1.42	0.22	0	0	0.98
panNEN	S2GVE4	Endocrine_exocrine_like	0.15	0	0	0.05	0.15	0.5	0	0	0.93
panNEN	SWJW	Endocrine_exocrine_like	2.45	0	0	0	2.45	0.27	0	0	0.96
panNEN	VNE8G3	Endocrine_exocrine_like	0.33	0	0	0	0.33	0.59	0	0	0.91
panNEN	6GUV8	Endocrine_exocrine_like	1.51	0	0	0.06	1.51	0.22	0	0	0.97
panNEN	GJCTR	Endocrine_exocrine_like	1.86	0	0.01	0	1.86	0.29	0	0	0.96
panNEN	YY7PXK	Endocrine_exocrine_like	1.2	0	0	0	1.2	0.38	0	0	0.94
panNEN	GSM1891230	Endocrine_exocrine_like	0	0	0	0.96	0	0.28	0	0	0.96
panNEN	GSM1891231	Endocrine_exocrine_like	0.01	0	0.09	0.71	0.01	0.22	0	0	0.98
panNEN	GSM1891232	Endocrine_exocrine_like	0.56	0.26	0	0.15	0.56	0.32	0	0	0.95
panNEN	GSM1891233	Endocrine_exocrine_like	0	0	0	1.59	0	0.32	0	0	0.96
panNEN	GSM1891234	Endocrine_exocrine_like	0	0	0	1.22	0	0.24	0	0	0.97
panNEN	GSM1891235	Endocrine_exocrine_like	0	0	0.04	0.89	0	0.2	0	0	0.98
panNEN	GSM1891236	Endocrine_exocrine_like	0	0	0	1.32	0	0.28	0	0	0.96
panNEN	GSM1891237	Endocrine_exocrine_like	0.45	0.08	0.06	1.04	0.45	0.36	0	0	0.94
panNEN	GSM1891238	Endocrine_exocrine_like	0.01	0.16	0	0.8	0.01	0.28	0	0	0.96
panNEN	GSM1891239	Endocrine_exocrine_like	0.72	0.3	0.06	0.44	0.72	0.41	0	0	0.91
panNEN	GSM1891240	Endocrine_exocrine_like	0.74	0.26	0.06	0.13	0.74	0.4	0	0	0.91
panNEN	GSM1891241	Endocrine_exocrine_like	0	0	0.02	0.93	0	0.26	0	0	0.97
panNEN	GSM1891242	Endocrine_exocrine_like	0	0	0.02	1	0	0.27	0	0	0.96
panNEN	GSM1891243	Endocrine_exocrine_like	0.81	0.03	0	0.08	0.81	0.46	0	0	0.89
panNEN	GSM1891244	Endocrine_exocrine_like	0	0.32	0.04	0.4	0	0.22	0	0	0.99
panNEN	GSM1891245	Endocrine_exocrine_like	0	0	0	1.02	0	0.3	0	0	0.95
panNEN	GSM1891246	Endocrine_exocrine_like	0	0	0	0.6	0	0.2	0	0	0.99
panNEN	GSM1891247	Endocrine_exocrine_like	0	0	0	0.61	0	0.34	0	0	0.94
panNEN	GSM1891248	Endocrine_exocrine_like	0.41	0.19	0.02	0.87	0.41	0.37	0	0	0.93
panNEN	GSM1891249	Endocrine_exocrine_like	0	0	0.15	1.37	0	0.32	0	0	0.95
panNEN	GSM1891250	Endocrine_exocrine_like	0.84	0	0	0.63	0.84	0.44	0	0	0.9
panNEN	GSM1891251	Endocrine_exocrine_like	0	0.19	0	0.52	0	0.2	0	0	0.99
panNEN	GSM1891252	Endocrine_exocrine_like	0.68	0.22	0.06	0.8	0.68	0.46	0	0	0.89
panNEN	GSM1891253	Endocrine_exocrine_like	0	0	0	1.66	0	0.39	0	0	0.95
panNEN	GSM1891254	Endocrine_exocrine_like	1	0.16	0.04	0.27	1	0.52	0	0	0.85
panNEN	GSM1891255	Endocrine_exocrine_like	0.28	0.05	0	0.83	0.28	0.34	0	0	0.94
panNEN	GSM1891256	Endocrine_exocrine_like	0.61	0.2	0.04	0.5	0.61	0.36	0	0	0.93
panNEN	GSM1891257	Endocrine_exocrine_like	0	0.07	0	1.13	0	0.26	0	0	0.97
panNEN	GSM1891258	Endocrine_exocrine_like	0	0.39	0.05	0.84	0	0.3	0	0	0.95
panNEN	GSM1891259	Endocrine_exocrine_like	0.12	0.09	0	0.67	0.12	0.21	0	0	0.98
panNEN	GSM1891260	Endocrine_exocrine_like	0.97	0.14	0.14	0.23	0.97	0.47	0	0	0.88
panNEN	GSM1891261	Endocrine_exocrine_like	0	0	0	0.94	0	0.28	0	0	0.96
panNEN	GSM1891262	Endocrine_exocrine_like	0.81	0.05	0	0.42	0.81	0.47	0	0	0.89
panNEN	GSM1891263	Endocrine_exocrine_like	0.9	0.04	0	0.25	0.9	0.43	0	0	0.9
panNEN	GSM1891264	Endocrine_exocrine_like	0.01	0	0	0.89	0.01	0.29	0	0	0.96
panNEN	GSM1891265	Endocrine_exocrine_like	0	0	0	0.59	0	0.2	0	0	0.99
panNEN	GSM1891266	Endocrine_exocrine_like	0.71	0.14	0	0.82	0.71	0.44	0	0	0.9
panNEN	GSM1891267	Endocrine_exocrine_like	0.81	0.21	0	0.18	0.81	0.46	0	0	0.89
panNEN	GSM1891268	Endocrine_exocrine_like	0.94	0.2	0.09	0.16	0.94	0.44	0	0	0.9
panNEN	GSM1891269	Endocrine_exocrine_like	0	0	0	0.63	0	0.17	0	0	1
panNEN	GSM1891270	Endocrine_exocrine_like	0	0	0	1	0	0.26	0	0	0.97
panNEN	GSM1891271	Endocrine_exocrine_like	0	0	0	1.72	0	0.4	0	0	0.95
panNEN	GSM1891272	Endocrine_exocrine_like	0	0.24	0	0.72	0	0.3	0	0	0.95
panNEN	GSM1891274	Endocrine_exocrine_like	0	0	0	0.99	0	0.21	0	0	0.98
panNEN	GSM1891275	Endocrine_exocrine_like	0	0	0.1	1.74	0	0.36	0	0	0.95
panNEN	GSM1891276	Endocrine_exocrine_like	1.25	0.33	0.01	0.15	1.25	0.45	0	0	0.9
panNEN	GSM1891277	Endocrine_exocrine_like	1.28	0.21	0.01	0.23	1.28	0.41	0	0	0.92
panNEN	GSM1891278	Endocrine_exocrine_like	0.1	0.02	0	0.67	0.1	0.19	0	0	0.99
panNEN	GSM1891279	Endocrine_exocrine_like	0.96	0.03	0	0.74	0.96	0.49	0	0	0.87
panNEN	GSM1891280	Endocrine_exocrine_like	0.84	0.03	0	0.78	0.84	0.44	0	0	0.9
panNEN	GSM1891281	Endocrine_exocrine_like	0	0.27	0	0.69	0	0.25	0	0	0.97
panNEN	GSM1891282	Endocrine_exocrine_like	0.12	0	0	1.03	0.12	0.3	0	0	0.96
panNEN	GSM1891283	Endocrine_exocrine_like	0	0.32	0	1.5	0	0.3	0	0	0.96
panNEN	GSM1891284	Endocrine_exocrine_like	0.16	0	0	0.81	0.16	0.34	0	0	0.94
panNEN	GSM1891285	Endocrine_exocrine_like	0	0	0	0.69	0	0.15	0	0	1.01
panNEN	GSM1891286	Endocrine_exocrine_like	0.12	0.01	0	0.61	0.12	0.3	0	0	0.95
panNEN	GSM1891287	Endocrine_exocrine_like	0	0	0	0.76	0	0.19	0	0	0.99
panNEN	GSM1891288	Endocrine_exocrine_like	0.01	0	0	0.93	0.01	0.3	0	0	0.95
panNEN	GSM1891289	Endocrine_exocrine_like	0.01	0.14	0	0.57	0.01	0.21	0	0	0.99
panNEN	GSM1891291	Endocrine_exocrine_like	0.13	0.06	0	0.95	0.13	0.38	0	0	0.94
panNEN	GSM1891292	Endocrine_exocrine_like	0.11	0.04	0	1.02	0.11	0.38	0	0	0.94
panNEN	GSM1891301	Endocrine_exocrine_like	0.02	0.04	0	1.41	0.02	0.38	0	0	0.95
panNEN	GSM1891302	Endocrine_exocrine_like	0.03	0.04	0	1.41	0.03	0.36	0	0	0.95
panNEN	GSM1891303	Endocrine_exocrine_like	0.34	0.23	0.04	0.71	0.34	0.32	0	0	0.95
panNEN	GSM1891304	Endocrine_exocrine_like	0.36	0	0	0.22	0.36	0.29	0	0	0.96
panNEN	GSM1891305	Endocrine_exocrine_like	0	0.14	0	0.65	0	0.24	0	0	0.97
panNEN	GSM1891306	Endocrine_exocrine_like	0	0.02	0	1.08	0	0.18	0	0	0.99
panNEN	GSM1891307	Endocrine_exocrine_like	0	0.17	0	0.76	0	0.24	0	0	0.97
panNEN	GSM1891308	Endocrine_exocrine_like	0	0	0	0.89	0	0.18	0	0	0.99
panNEN	GSM1891309	Endocrine_exocrine_like	0.63	0.01	0	0.82	0.63	0.43	0	0	0.9
panNEN	GSM1891310	Endocrine_exocrine_like	0.91	0.22	0.07	0.15	0.91	0.48	0	0	0.88
panNEN	GSM1891311	Endocrine_exocrine_like	0.89	0.11	0	0.33	0.89	0.46	0	0	0.89
panNEN	GSM1891312	Endocrine_exocrine_like	0.86	0.18	0	0.36	0.86	0.44	0	0	0.9
panNEN	GSM1891313	Endocrine_exocrine_like	0	0	0	0.66	0	0.17	0	0	1
panNEN	GSM1891314	Endocrine_exocrine_like	1.19	0.35	0	0	1.19	0.46	0	0	0.89
panNEN	GSM1891315	Endocrine_exocrine_like	0	0	0	0.8	0	0.18	0	0	0.99
panNEN	GSM1891316	Endocrine_exocrine_like	0.9	0.26	0	0.58	0.9	0.41	0	0	0.91
panNEN	GSM1891317	Endocrine_exocrine_like	0	0	0	0.73	0	0.33	0	0	0.95
panNEN	GSM1891318	Endocrine_exocrine_like	0.33	0	0	0.23	0.33	0.27	0	0	0.97
panNEN	GSM1891319	Endocrine_exocrine_like	0	0	0	0.62	0	0.16	0	0	1.01
panNEN	GSM1891320	Endocrine_exocrine_like	0	0	0	1.3	0	0.25	0	0	0.97
panNEN	GSM1891321	Endocrine_exocrine_like	0	0	0	0.89	0	0.22	0	0	0.98
panNEN	GSM1891322	Endocrine_exocrine_like	0.04	0.02	0	1.77	0.04	0.33	0	0	0.96
panNEN	GSM1891323	Endocrine_exocrine_like	0	0	0	1.7	0	0.34	0	0	0.96
panNEN	GSM1891324	Endocrine_exocrine_like	0	0	0	0.84	0	0.32	0	0	0.95
panNEN	GSM1891325	Endocrine_exocrine_like	0	0	0	1.18	0	0.21	0	0	0.98
panNEN	GSM1891326	Endocrine_exocrine_like	0	0	0	1.29	0	0.26	0	0	0.97
panNEN	GSM1891327	Endocrine_exocrine_like	0	0	0.03	1.64	0	0.37	0	0	0.95
panNEN	GSM1891328	Endocrine_exocrine_like	0	0	0.67	0	0	0.01	0.412	1	1.09
panNEN	GSM1891329	Endocrine_exocrine_like	0	0	0.77	0	0	0.03	0.207	1	1.11
panNEN	GSM1891330	Endocrine_exocrine_like	0	0.08	0.91	0.03	0	0.02	0.315	1	1.16
panNEN	GSM1891331	Endocrine_exocrine_like	0	0.03	0.95	0.02	0	0.04	0.136	1	1.16
panNEN	GSM1891332	Endocrine_exocrine_like	0	0	0.77	0	0	0.02	0.279	1	1.12
panNEN	GSM1891333	Endocrine_exocrine_like	0	0	1.01	0	0	0.04	0.14	1	1.17
panNEN	GSM1891334	Endocrine_exocrine_like	0	0	0.76	0.01	0	0.03	0.146	1	1.1
panNEN	GSM1891335	Endocrine_exocrine_like	0	0.06	0.9	0.05	0	0.04	0.125	1	1.14
panNEN	GSM1891336	Endocrine_exocrine_like	0	0	0.84	0	0	0.04	0.141	1	1.12
panNEN	GSM1891337	Endocrine_exocrine_like	0	0	0.82	0	0	0.01	0.378	1	1.13
panNEN	GSM1891338	Endocrine_exocrine_like	0	0	0.87	0	0	0.04	0.121	1	1.13
panNEN	GSM1891339	Endocrine_exocrine_like	0	0.05	0.91	0.05	0	0.02	0.264	1	1.16
panNEN	GSM1891340	Endocrine_exocrine_like	0	0.02	0.95	0.06	0	0.04	0.124	1	1.15
panNEN	GSM1891341	Endocrine_exocrine_like	0	0.02	0.9	0.06	0	0.03	0.155	1	1.15
panNEN	GSM1891342	Endocrine_exocrine_like	0	0.03	0.93	0.06	0	0.03	0.193	1	1.16
panNEN	GSM1891343	Endocrine_exocrine_like	0	0.03	0.77	0.2	0	0.03	0.194	1	1.16
panNEN	GSM1891344	Endocrine_exocrine_like	0	0	0.68	0	0	0.02	0.286	1	1.09
panNEN	GSM1891345	Endocrine_exocrine_like	0	0	1.01	0	0	0.04	0.14	1	1.17
panNEN	GSM1891346	Endocrine_exocrine_like	0	0	0.99	0.03	0	0.04	0.14	1	1.17
panNEN	GSM1891347	Endocrine_exocrine_like	0	0.01	0.97	0.02	0	0.05	0.081	1	1.16
panNEN	GSM1891348	Endocrine_exocrine_like	0	0	0.99	0.03	0	0.05	0.086	1	1.16
panNEN	GSM1891349	Endocrine_exocrine_like	0	0.02	0.95	0.05	0	0.02	0.222	1	1.17
panNEN	GSM1891350	Endocrine_exocrine_like	0	0.02	0.94	0.04	0	0.03	0.203	1	1.16
panNEN	GSM1891351	Endocrine_exocrine_like	0	0.03	0.91	0.06	0	0.03	0.156	1	1.15
panNEN	GSM1891352	Endocrine_exocrine_like	0	0.07	0.89	0.07	0	0.03	0.17	1	1.14
panNEN	GSM1891353	Endocrine_exocrine_like	0	0	0.85	0	0	0.03	0.188	1	1.13
panNEN	GSM1891354	Endocrine_exocrine_like	0	0	0.61	0	0	0.01	0.391	1	1.07
panNEN	GSM1891355	Endocrine_exocrine_like	0	0.01	1.03	0	0	0.05	0.084	1	1.17
panNEN	GSM1891356	Endocrine_exocrine_like	0	0	0.81	0	0	0.02	0.315	1	1.12
panNEN	438	Endocrine_exocrine_like	4.03	0	0	0	4.03	0.6	0.002	0.71	0.81
panNEN	441	Endocrine_exocrine_like	0	0	3.84	0	0	0.96	0	0	0.42
panNEN	457	Endocrine_exocrine_like	0.07	0	0	0	0.07	0.5	0.002	0.71	0.93
panNEN	456	Endocrine_exocrine_like	3.51	0	0	0	3.51	0.31	0.003	1	0.96
panNEN	452	Endocrine_exocrine_like	2.44	0.12	0.01	0	2.44	0.21	0.005	1	1
panNEN	425	Endocrine_exocrine_like	1.88	0	2.02	0	1.88	0.87	0.001	0.355	0.68
panNEN	500	Endocrine_exocrine_like	0.02	0.05	4.09	0	0.02	0.91	0.001	0.355	0.51
panNEN	436	Endocrine_exocrine_like	3.36	0	0	0	3.36	0.32	0.003	1	0.95
panNEN	491	Endocrine_exocrine_like	2.86	0.21	0.06	0	2.86	0.88	0.001	0.355	0.68
panNEN	437	Endocrine_exocrine_like	0.02	0.9	0	0	0.02	0.08	0.017	1	1.03
panNEN	459	Endocrine_exocrine_like	0.14	3.59	0	0	0.14	0.97	0	0	0.23
panNEN	443	Endocrine_exocrine_like	0	0	4.19	0	0	0.96	0	0	0.43
panNEN	498	Endocrine_exocrine_like	4.31	0	0	0	4.31	0.45	0.003	1	0.89
panNEN	435	Endocrine_exocrine_like	1.43	0	0	0.08	1.43	0.33	0.003	1	0.95
panNEN	432	Endocrine_exocrine_like	3.47	0	0	0.12	3.47	0.29	0.003	1	0.97
panNEN	427	Endocrine_exocrine_like	3.65	0	0.07	0	3.65	0.37	0.003	1	0.93
panNEN	449	Endocrine_exocrine_like	1.66	0.85	0.03	0	1.66	0.66	0.002	0.71	0.79
panNEN	434	Endocrine_exocrine_like	0.4	0	2.22	0	0.4	0.8	0.002	0.71	0.71
panNEN	501	Endocrine_exocrine_like	2.51	0	0	0.01	2.51	0.33	0.003	1	0.94
panNEN	440	Endocrine_exocrine_like	0.23	3.38	0	0	0.23	0.95	0	0	0.31
panNEN	433	Endocrine_exocrine_like	1.11	0	0	0	1.11	0.48	0.003	1	0.92
panNEN	453	Endocrine_exocrine_like	2.88	0	0.9	0	2.88	0.54	0.002	0.71	0.85
panNEN	447	Endocrine_exocrine_like	3.44	0.11	0.04	0	3.44	0.6	0.002	0.71	0.81
panNEN	489	Endocrine_exocrine_like	2.66	0	1.03	0	2.66	0.63	0.002	0.71	0.81
panNEN	492	Endocrine_exocrine_like	3.96	0	0.01	0	3.96	0.43	0.003	1	0.9
panNEN	428	Endocrine_exocrine_like	3.69	0	0	0	3.69	0.43	0.003	1	0.91
panNEN	431	Endocrine_exocrine_like	2.17	0	0	0	2.17	0.08	0.017	1	1.01
panNEN	455	Endocrine_exocrine_like	0.25	0	0	0	0.25	0.49	0.002	0.71	0.93
panNEN	497	Endocrine_exocrine_like	3.68	0	0	0	3.68	0.21	0.005	1	1.01
NEN	AC100	Endocrine_exocrine_like	2.18	2.46	0	0	2.18	0.55	0	0	0.83
NEN	AC111	Endocrine_exocrine_like	3.14	0	0	0	3.14	0.1	0.012	1	1.03
NEN	AC113	Endocrine_exocrine_like	3.09	0	0	0	3.09	0.1	0.012	1	1.03
NEN	AC127	Endocrine_exocrine_like	2.59	0	0	0	2.59	0.11	0.012	1	1.02
NEN	AC133	Endocrine_exocrine_like	2.91	0	0	0	2.91	0.16	0.006	0.942	1
NEN	AC141	Endocrine_exocrine_like	2.26	0	0	0	2.26	0.08	0.013	1	1.02
NEN	AC143	Endocrine_exocrine_like	3.87	0	0	0	3.87	0.12	0.009	1	1.04
NEN	AC146	Endocrine_exocrine_like	0	0	0	0	0	0.37	0.001	0.157	0.95
NEN	AC147	Endocrine_exocrine_like	2.92	0	0	0.11	2.92	0.09	0.013	1	1.02
NEN	AC157	Endocrine_exocrine_like	3.8	0	0	0	3.8	0.11	0.012	1	1.04
NEN	AC158	Endocrine_exocrine_like	0	0	0	0	0	0.37	0.001	0.157	0.95
NEN	AC162	Endocrine_exocrine_like	3.43	0	0	0	3.43	0.11	0.012	1	1.03
NEN	AC16	Endocrine_exocrine_like	0.1	0	0	0	0.1	0.38	0.001	0.157	0.95
NEN	AC188	Endocrine_exocrine_like	0	0	0	2.14	0	0.84	0	0	0.55
NEN	AC196	Endocrine_exocrine_like	0	0	0	0	0	0.23	0.003	0.471	0.98
NEN	AC199	Endocrine_exocrine_like	1.6	0	0	0	1.6	0.17	0.005	0.785	0.99
NEN	AC203	Endocrine_exocrine_like	0	0	0	0	0	0.35	0.001	0.157	0.95
NEN	AC205	Endocrine_exocrine_like	0.9	0	0	0	0.9	0.12	0.011	1	0.99
NEN	AC206	Endocrine_exocrine_like	3.54	0	0	0	3.54	0.15	0.007	1	1.02
NEN	AC208	Endocrine_exocrine_like	2.6	0	0	0	2.6	0.12	0.009	1	1.01
NEN	AC236	Endocrine_exocrine_like	3.41	0	0	0	3.41	0.14	0.008	1	1.02
NEN	AC241	Endocrine_exocrine_like	1.46	0	0	0	1.46	0.11	0.012	1	1
NEN	AC242	Endocrine_exocrine_like	0.85	0	0	0	0.85	0.17	0.005	0.785	0.99
NEN	AC243	Endocrine_exocrine_like	0.79	0	0	0.01	0.79	0.2	0.004	0.628	0.98
NEN	AC244	Endocrine_exocrine_like	3.11	0	0	0	3.11	0.11	0.012	1	1.03
NEN	AC246	Endocrine_exocrine_like	2.12	0	0	0	2.12	0.11	0.012	1	1.01
NEN	AC248	Endocrine_exocrine_like	1.66	0	0	0	1.66	0.12	0.011	1	1
NEN	AC252	Endocrine_exocrine_like	2.72	0	0	0	2.72	0.11	0.012	1	1.01
NEN	AC259	Endocrine_exocrine_like	3.69	0	0	0	3.69	0.12	0.011	1	1.04
NEN	AC261	Endocrine_exocrine_like	3.06	0	0	0	3.06	0.11	0.012	1	1.02
NEN	AC262	Endocrine_exocrine_like	0.55	0	0	0	0.55	0.12	0.009	1	0.99
NEN	AC263	Endocrine_exocrine_like	2.02	0	0	0	2.02	0.09	0.013	1	1.01
NEN	AC267	Endocrine_exocrine_like	0.74	0	0	0	0.74	0.1	0.012	1	1
NEN	AC268	Endocrine_exocrine_like	0.68	0	0	0	0.68	0.1	0.012	1	1
NEN	AC270	Endocrine_exocrine_like	0.47	0	0	0	0.47	0.07	0.014	1	1
NEN	AC271	Endocrine_exocrine_like	1.08	0	0	0	1.08	0.11	0.012	1	1
NEN	AC273	Endocrine_exocrine_like	3.83	0	0	0	3.83	0.1	0.012	1	1.04
NEN	AC274	Endocrine_exocrine_like	2.06	0	0	0	2.06	0.11	0.012	1	1
NEN	AC277	Endocrine_exocrine_like	1.84	0	0	0	1.84	0.18	0.005	0.785	0.99
NEN	AC281	Endocrine_exocrine_like	4.11	0	0	0	4.11	0.13	0.008	1	1.03
NEN	AC283	Endocrine_exocrine_like	2.29	0	0	0	2.29	0.12	0.009	1	1
NEN	AC286	Endocrine_exocrine_like	2.85	0	0	0	2.85	0.09	0.013	1	1.02
NEN	AC288	Endocrine_exocrine_like	2.6	0	0	0	2.6	0.09	0.013	1	1.02
NEN	AC300	Endocrine_exocrine_like	4.19	0	0	0	4.19	0.19	0.004	0.628	1.02
NEN	AC301	Endocrine_exocrine_like	1.78	0	0	0	1.78	0.1	0.012	1	1
NEN	AC314	Endocrine_exocrine_like	0.89	0	0	0	0.89	0.15	0.007	1	0.99
NEN	AC315	Endocrine_exocrine_like	1.35	0	0	0	1.35	0.11	0.012	1	1
NEN	AC316	Endocrine_exocrine_like	3.37	0	0	0	3.37	0.1	0.012	1	1.03
NEN	AC319	Endocrine_exocrine_like	2.1	0	0	0	2.1	0.09	0.013	1	1.01
NEN	AC383	Endocrine_exocrine_like	1.86	0	0	0	1.86	0.12	0.009	1	1
NEN	AC384	Endocrine_exocrine_like	1.25	0	0	0	1.25	0.09	0.013	1	1
NEN	AC388	Endocrine_exocrine_like	1.01	0	0	0	1.01	0.25	0.001	0.157	0.97
NEN	AC389	Endocrine_exocrine_like	1.35	0	0	0	1.35	0.15	0.007	1	0.99
NEN	AC392	Endocrine_exocrine_like	1.45	0	0	0	1.45	0.14	0.008	1	0.99
NEN	AC395	Endocrine_exocrine_like	0.65	0	0	0	0.65	0.25	0.001	0.157	0.97
NEN	AC417	Endocrine_exocrine_like	3.33	0	0	0	3.33	0.16	0.006	0.942	1.01
NEN	AC430	Endocrine_exocrine_like	3.71	0.01	1.31	0	3.71	0.3	0.001	0.157	0.96
NEN	AC452	Endocrine_exocrine_like	3.68	0	0	0	3.68	0.44	0.001	0.157	0.9
NEN	AC455	Endocrine_exocrine_like	1.02	0	0	0	1.02	0.38	0.001	0.157	0.95
NEN	AC468	Endocrine_exocrine_like	0.84	0	0	0	0.84	0.18	0.005	0.785	0.98
NEN	AC47	Endocrine_exocrine_like	1.44	0	0	0	1.44	0.11	0.012	1	1
NEN	AC480	Endocrine_exocrine_like	2.39	0	0	0	2.39	0.15	0.007	1	1
NEN	AC490	Endocrine_exocrine_like	1.47	0	0	0	1.47	0.16	0.006	0.942	0.99
NEN	AC494	Endocrine_exocrine_like	1.9	0	0	0	1.9	0.14	0.008	1	1
NEN	AC495	Endocrine_exocrine_like	1.5	0	0	0	1.5	0.17	0.006	0.942	0.99
NEN	AC496	Endocrine_exocrine_like	2.31	0	0	0	2.31	0.12	0.01	1	1.01
NEN	AC497	Endocrine_exocrine_like	1.45	0	0	0	1.45	0.16	0.006	0.942	0.99
NEN	AC498	Endocrine_exocrine_like	3.17	0	0	0	3.17	0.13	0.009	1	1.02
NEN	AC508	Endocrine_exocrine_like	0.94	0	0	0	0.94	0.41	0.001	0.157	0.94
NEN	AC509	Endocrine_exocrine_like	0.64	0	0	0.04	0.64	0.35	0.001	0.157	0.95
NEN	AC510	Endocrine_exocrine_like	2.71	0	0	0	2.71	0.3	0.001	0.157	0.95
NEN	AC534	Endocrine_exocrine_like	0.95	0	0.01	0.93	0.95	0.35	0.001	0.157	0.94
NEN	AC535	Endocrine_exocrine_like	2.26	0	1.7	0	2.26	0.32	0.001	0.157	0.95
NEN	AC539	Endocrine_exocrine_like	0.68	0	0	0	0.68	0.18	0.005	0.785	0.98
NEN	AC540	Endocrine_exocrine_like	1.78	0	0	0	1.78	0.12	0.009	1	1
NEN	AC541	Endocrine_exocrine_like	1.08	0	0	0	1.08	0.19	0.004	0.628	0.98
NEN	AC542	Endocrine_exocrine_like	1.47	0	0	0	1.47	0.14	0.008	1	0.99
NEN	AC543	Endocrine_exocrine_like	1.67	0	0	0	1.67	0.15	0.007	1	0.99
NEN	AC576	Endocrine_exocrine_like	2.21	0	0	0	2.21	0.15	0.006	0.942	1
NEN	AC577	Endocrine_exocrine_like	1.63	0	0	0	1.63	0.17	0.006	0.942	0.99
NEN	AC578	Endocrine_exocrine_like	1.82	0	0	0	1.82	0.12	0.01	1	1
NEN	AC579	Endocrine_exocrine_like	1	0	0	0	1	0.26	0.001	0.157	0.97
NEN	AC603	Endocrine_exocrine_like	0	0	0	0	0	0.35	0.001	0.157	0.95
NEN	AC606	Endocrine_exocrine_like	1.4	0	0	0	1.4	0.18	0.005	0.785	0.98
NEN	AC609	Endocrine_exocrine_like	4.38	0	0	0	4.38	0.16	0.006	0.942	1.02
NEN	AC60	Endocrine_exocrine_like	1.54	0	0	0	1.54	0.14	0.008	1	0.99
NEN	AC610	Endocrine_exocrine_like	2.34	0	0	0	2.34	0.17	0.005	0.785	0.99
NEN	AC611	Endocrine_exocrine_like	1.65	0	0	0	1.65	0.17	0.005	0.785	0.99
NEN	AC612	Endocrine_exocrine_like	1.88	0	0	0	1.88	0.19	0.004	0.628	0.98
NEN	AC61	Endocrine_exocrine_like	1.91	0	0	0	1.91	0.08	0.013	1	1.01
NEN	AC630	Endocrine_exocrine_like	1.34	0	0	0	1.34	0.22	0.003	0.471	0.97
NEN	AC631	Endocrine_exocrine_like	3.81	0	0	0	3.81	0.39	0.001	0.157	0.92
NEN	AC632	Endocrine_exocrine_like	2.03	0	0	0	2.03	0.22	0.003	0.471	0.98
NEN	AC633	Endocrine_exocrine_like	3.46	0	0	0	3.46	0.18	0.005	0.785	1.01
NEN	AC636	Endocrine_exocrine_like	2.06	0	0	0.05	2.06	0.17	0.005	0.785	0.99
NEN	AC646	Endocrine_exocrine_like	1.64	0	0	0	1.64	0.15	0.006	0.942	0.99
NEN	AC652	Endocrine_exocrine_like	0	0	0	0	0	0.21	0.003	0.471	0.98
NEN	AC75	Endocrine_exocrine_like	0.01	0	0	0	0.01	0.09	0.013	1	1
NEN	AC79	Endocrine_exocrine_like	0	0	0	0	0	0.11	0.012	1	1
NEN	AC99	Endocrine_exocrine_like	0	0	0	0	0	0.32	0.001	0.157	0.96
NEN	127402	Endocrine_exocrine_like	2.73	0	0	0	2.73	0.34	0.001	0.157	0.94
NEN	128802	Endocrine_exocrine_like	0.14	0	0	0	0.14	0.5	0	0	0.93
NEN	136901	Endocrine_exocrine_like	0	0	0	0	0	0.49	0	0	0.93
NEN	140302	Endocrine_exocrine_like	0.4	0	0	0	0.4	0.43	0	0	0.94
NEN	141901	Endocrine_exocrine_like	0.11	0	0	0.04	0.11	0.57	0	0	0.92
NEN	145502	Endocrine_exocrine_like	0	0	0	0	0	0.56	0	0	0.92
NEN	IC02	Endocrine_exocrine_like	0	0	0	0	0	0.62	0	0	0.91
NEN	IC15	Endocrine_exocrine_like	2.09	0	0	0	2.09	0.39	0.001	0.157	0.93
NEN	INET17	Endocrine_exocrine_like	0.04	0	0	0	0.04	0.66	0	0	0.9
NEN	145702	Endocrine_exocrine_like	2.27	0	0	0	2.27	0.34	0.001	0.157	0.94
NEN	127403	Endocrine_exocrine_like	2.4	0	0	0	2.4	0.21	0.002	0.314	0.98
NEN	110202	Endocrine_exocrine_like	4.32	0	0	0	4.32	0.41	0.001	0.157	0.91
NEN	121103	Endocrine_exocrine_like	0	0	0	0	0	0.67	0	0	0.9
NEN	123402	Endocrine_exocrine_like	0	0	0	0	0	0.58	0	0	0.91
NEN	124101	Endocrine_exocrine_like	0.15	0	0	0.04	0.15	0.47	0	0	0.93
NEN	124702	Endocrine_exocrine_like	0.13	0	0	0	0.13	0.61	0	0	0.91
NEN	132502	Endocrine_exocrine_like	0.45	0	0	0	0.45	0.15	0.003	0.471	0.99
NEN	ID10	Endocrine_exocrine_like	0	0	0	0.09	0	-0.01	0.948	1	1
NEN	ID18	Endocrine_exocrine_like	31.45	0	0	0	31.45	0.97	0	0	0.54
NEN	ID57	Endocrine_exocrine_like	0	0	0	23.19	0	0.98	0	0	0.8
NEN	ID62	Endocrine_exocrine_like	22.42	0	0	0.27	22.42	0.01	0.162	1	1.1
NEN	6XB3UH	Endocrine_exocrine_like	0.14	0	0	0	0.14	0.61	0	0	0.91
NEN	78TMTP	Endocrine_exocrine_like	0.98	0	0	0	0.98	0.54	0	0	0.92
NEN	BD26XP	Endocrine_exocrine_like	0.38	0	0	0	0.38	0.35	0	0	0.95
NEN	BQKQ5F	Endocrine_exocrine_like	2.24	0	0	0	2.24	0.15	0.004	0.628	1
NEN	DZF89G	Endocrine_exocrine_like	0	0	0	0	0	0.63	0	0	0.91
NEN	KMM7GU	Endocrine_exocrine_like	2.98	0	0	1.25	2.98	0.81	0	0	0.65
NEN	LDUYDE	Endocrine_exocrine_like	2.11	0	0	0	2.11	0.28	0	0	0.96
NEN	LF31AW	Endocrine_exocrine_like	0	0	0	0	0	0.63	0	0	0.9
NEN	PB1A	Endocrine_exocrine_like	0.55	0	0	0	0.55	0.59	0	0	0.91
NEN	PP8L7S	Endocrine_exocrine_like	0.62	0	0	0	0.62	0.48	0	0	0.93
NEN	Q3WYRC	Endocrine_exocrine_like	0.35	0	0	0	0.35	0.38	0	0	0.95
NEN	QLC9	Endocrine_exocrine_like	0.31	0	0	0	0.31	0.59	0	0	0.89
NEN	RSFJTH	Endocrine_exocrine_like	0.19	0	0	0	0.19	0.5	0	0	0.93
NEN	PPPWN	Endocrine_exocrine_like	2.94	0	0	0	2.94	0.24	0	0	0.98
NEN	C_NEC2	Endocrine_exocrine_like	0	0	18.62	5.2	0	0.28	0	0	0.97
NEN	C_NEC3	Endocrine_exocrine_like	0	0	15.9	8.31	0	0.25	0	0	0.97
NEN	C_NEC4	Endocrine_exocrine_like	0	0	22.75	1.54	0	0.25	0	0	0.98
NEN	E_NEC1	Endocrine_exocrine_like	0	0	15.6	3.02	0	0.23	0	0	0.98
NEN	G_NEC1	Endocrine_exocrine_like	0	0	23.15	1	0	0.24	0	0	0.98
NEN	G_NEC1Li	Endocrine_exocrine_like	0	0	21.48	0.73	0	0.24	0	0	0.98
NEN	G_NEC2	Endocrine_exocrine_like	0	0	19.89	3.76	0	0.34	0	0	0.96
NEN	G_NEC3	Endocrine_exocrine_like	0	0	23.29	4.6	0	0.3	0	0	0.97
NEN	H_NEC1	Endocrine_exocrine_like	0	0	25.61	0.36	0	0.24	0	0	0.98
NEN	C_NEC1	Endocrine_exocrine_like	0	0	10.8	14.45	0	0.23	0	0	0.98
NEN	P_NET1	Endocrine_exocrine_like	0	0	31.88	0.26	0	0.16	0.004	0.628	0.99
NEN	P_NEC2	Endocrine_exocrine_like	0	0	16.51	11.39	0	0.26	0	0	0.97
NEN	B_NEC1	Endocrine_exocrine_like	0	0	27.61	1.49	0	0.25	0	0	0.98
NEN	B_NET1	Endocrine_exocrine_like	0	0	36.53	0	0	0.18	0.003	0.471	0.99
NEN	SCLC3	Endocrine_exocrine_like	0	0	22.75	2.23	0	0.24	0	0	0.98
NEN	SCLC4	Endocrine_exocrine_like	0	0	27.98	1.72	0	0.22	0	0	0.98
NEN	SCLC2	Endocrine_exocrine_like	0	0	16.84	10.09	0	0.21	0	0	0.98
NEN	SCLC1	Endocrine_exocrine_like	0	0	12.92	15.88	0	0.22	0	0	0.98
NEN	D_NET1	Endocrine_exocrine_like	0	0	30.99	0.47	0	0.26	0	0	0.98
NEN	E_NEC2	Endocrine_exocrine_like	0	0	19.99	3.05	0	0.25	0	0	0.98
NEN	P_NEC1	Endocrine_exocrine_like	0	0	16.47	8.4	0	0.32	0	0	0.96
NEN	C_NEC6	Endocrine_exocrine_like	0	0	21	0.79	0	0.29	0	0	0.97
Control	GSM1216753	Endocrine_exocrine_like	0.01	0.22	0.01	1.46	0	0.31	0	0	0.96
Control	GSM1216754	Endocrine_exocrine_like	0	0.46	0.01	1.21	0	0.27	0	0	0.97
Control	GSM1216755	Endocrine_exocrine_like	0.01	0.41	0.01	1.3	0	0.33	0	0	0.96
Control	GSM1216756	Endocrine_exocrine_like	0	0.49	0.01	1.18	0	0.31	0	0	0.96
Control	GSM1216757	Endocrine_exocrine_like	0	0.21	0.01	1.35	0	0.29	0	0	0.97
Control	GSM1216758	Endocrine_exocrine_like	0	0.52	0.01	1.05	0	0.27	0	0	0.97
Control	GSM1216759	Endocrine_exocrine_like	0.01	0.57	0.01	1.04	0	0.28	0	0	0.97
Control	GSM1216760	Endocrine_exocrine_like	0.01	0.68	0.01	1.06	0	0.31	0	0	0.96
Control	GSM1216761	Endocrine_exocrine_like	0	0.22	0.01	1.41	0	0.3	0	0	0.96
Control	GSM1216762	Endocrine_exocrine_like	0	0.21	0.01	1.44	0	0.29	0	0	0.96
Control	GSM1216763	Endocrine_exocrine_like	0	0.12	0	1.68	0	0.35	0	0	0.95
Control	GSM1216764	Endocrine_exocrine_like	0	0.18	0.01	1.47	0	0.31	0	0	0.96
Control	GSM1216765	Endocrine_exocrine_like	0	0.27	0	1.23	0	0.37	0	0	0.95
Control	GSM1216766	Endocrine_exocrine_like	0.01	0.22	0	1.51	0	0.32	0	0	0.96
Control	GSM1216767	Endocrine_exocrine_like	0	0.42	0.01	1.24	0	0.28	0	0	0.97
Control	GSM1216768	Endocrine_exocrine_like	0	0.57	0	1.18	0	0.34	0	0	0.96
Control	GSM1216769	Endocrine_exocrine_like	0	0.54	0	1.18	0	0.3	0	0	0.96
Control	GSM1216770	Endocrine_exocrine_like	0.01	0.47	0.01	1.25	0	0.33	0	0	0.96
Control	GSM1216771	Endocrine_exocrine_like	0	0.42	0	1.3	0	0.3	0	0	0.96
Control	GSM1216772	Endocrine_exocrine_like	0	0.58	0.01	1.09	0	0.26	0	0	0.97
Control	GSM1216773	Endocrine_exocrine_like	0	0.58	0	1.16	0	0.29	0	0	0.97
Control	GSM1216774	Endocrine_exocrine_like	0	0.25	0.01	1.42	0	0.31	0	0	0.96
Control	GSM1216775	Endocrine_exocrine_like	0	0.52	0	1.27	0	0.35	0	0	0.96
Control	GSM1216776	Endocrine_exocrine_like	0	0.36	0.01	1.37	0	0.31	0	0	0.96
Control	GSM1216777	Endocrine_exocrine_like	0.07	0.17	0.01	1.5	0	0.37	0	0	0.95
Control	GSM1216778	Endocrine_exocrine_like	0.01	0.22	0.01	1.38	0	0.31	0	0	0.96
Control	GSM1216779	Endocrine_exocrine_like	0	0.39	0.01	1.34	0	0.31	0	0	0.96
Control	GSM1216780	Endocrine_exocrine_like	0	0.38	0.01	1.22	0	0.28	0	0	0.97
Control	GSM1216781	Endocrine_exocrine_like	0	0.72	0.01	0.94	0	0.27	0	0	0.97
Control	GSM1216782	Endocrine_exocrine_like	0	0.64	0.01	1.02	0	0.28	0	0	0.97
Control	GSM1216783	Endocrine_exocrine_like	0	0.31	0.01	1.31	0	0.28	0	0	0.97
Control	GSM1216784	Endocrine_exocrine_like	0	0.34	0.01	1.39	0	0.34	0	0	0.96
Control	GSM1216785	Endocrine_exocrine_like	0	0.57	0	1.15	0	0.29	0	0	0.97
Control	GSM1216786	Endocrine_exocrine_like	0	0.49	0.01	1.22	0	0.28	0	0	0.97
Control	GSM1216787	Endocrine_exocrine_like	0	0.3	0.01	1.42	0	0.32	0	0	0.96
Control	GSM1216788	Endocrine_exocrine_like	0	0.22	0.01	1.5	0	0.31	0	0	0.96
Control	GSM1216789	Endocrine_exocrine_like	0	0.57	0	1.17	0	0.3	0	0	0.96
Control	GSM1216790	Endocrine_exocrine_like	0	0.94	0.01	0.8	0	0.27	0	0	0.97
Control	GSM1216791	Endocrine_exocrine_like	0	0.49	0.01	1.21	0	0.29	0	0	0.97
Control	GSM1216792	Endocrine_exocrine_like	0.01	0.19	0.01	1.45	0	0.33	0	0	0.96
Control	GSM1216793	Endocrine_exocrine_like	0.02	0.32	0.01	1.32	0	0.31	0	0	0.96
Control	GSM1216794	Endocrine_exocrine_like	0.01	0.21	0.01	1.46	0	0.33	0	0	0.96
Control	GSM1216795	Endocrine_exocrine_like	0	0.47	0.01	1.2	0	0.31	0	0	0.96
Control	GSM1216796	Endocrine_exocrine_like	0	0.28	0.01	1.43	0	0.31	0	0	0.96
Control	GSM1216797	Endocrine_exocrine_like	0	0.59	0.01	1.02	0	0.28	0	0	0.97
Control	GSM1216798	Endocrine_exocrine_like	0	0.2	0.01	1.43	0	0.3	0	0	0.96
Control	GSM1216799	Endocrine_exocrine_like	0	0.37	0	1.33	0	0.32	0	0	0.96
Control	GSM1216800	Endocrine_exocrine_like	0	0.64	0	1.08	0	0.29	0	0	0.96
Control	GSM1216801	Endocrine_exocrine_like	0	0.47	0.01	1.19	0	0.29	0	0	0.97
Control	GSM1216802	Endocrine_exocrine_like	0	0.29	0.01	1.33	0	0.28	0	0	0.97
Control	GSM1216803	Endocrine_exocrine_like	0	0.29	0.01	1.42	0	0.32	0	0	0.96
Control	GSM1216804	Endocrine_exocrine_like	0	0.18	0.01	1.22	0	0.36	0	0	0.95
Control	GSM1216805	Endocrine_exocrine_like	0.03	0.18	0.01	1.51	0	0.34	0	0	0.96
Control	GSM1216806	Endocrine_exocrine_like	0	0.51	0	1.19	0	0.34	0	0	0.96
Control	GSM1216807	Endocrine_exocrine_like	0	0.2	0.01	1.52	0	0.32	0	0	0.96
Control	GSM1216808	Endocrine_exocrine_like	0	0.11	0	1.6	0	0.32	0	0	0.96
Control	GSM1216809	Endocrine_exocrine_like	0	0.95	0.01	0.74	0	0.35	0	0	0.95
Control	GSM1216810	Endocrine_exocrine_like	0	0.48	0	1.22	0	0.31	0	0	0.96
Control	GSM1216811	Endocrine_exocrine_like	0	0.23	0.1	1.42	0	0.37	0	0	0.94
Control	GSM1216812	Endocrine_exocrine_like	0.01	0.19	0.01	1.52	0	0.34	0	0	0.96
Control	GSM1216813	Endocrine_exocrine_like	0	0.17	0.01	1.26	0	0.37	0	0	0.95
Control	GSM1216814	Endocrine_exocrine_like	0	0.66	0.01	1	0	0.28	0	0	0.97
Control	GSM1216815	Endocrine_exocrine_like	0	0.54	0.02	1.06	0	0.25	0	0	0.97
Control	GSM1216816	Endocrine_exocrine_like	0.01	0.36	0.01	1.21	0	0.28	0	0	0.97
Control	GSM1216817	Endocrine_exocrine_like	0.01	0.23	0.01	1.47	0	0.32	0	0	0.96
Control	GSM1216818	Endocrine_exocrine_like	0	0.34	0	1.35	0	0.31	0	0	0.96
Control	GSM1216819	Endocrine_exocrine_like	0.01	0.3	0.01	1.34	0	0.31	0	0	0.96
Control	GSM1216820	Endocrine_exocrine_like	0	0.54	0.01	1.18	0	0.31	0	0	0.96
Control	GSM1216821	Endocrine_exocrine_like	0	0.64	0	1.08	0	0.32	0	0	0.96
Control	GSM1216822	Endocrine_exocrine_like	0	0.22	0.01	1.42	0	0.29	0	0	0.96
Control	GSM1216823	Endocrine_exocrine_like	0	0.33	0.01	1.31	0	0.28	0	0	0.97
Control	GSM1216824	Endocrine_exocrine_like	0	0.47	0.01	1.16	0	0.27	0	0	0.97
Control	GSM1216825	Endocrine_exocrine_like	0	0.24	0.01	1.42	0	0.28	0	0	0.97
Control	GSM1216826	Endocrine_exocrine_like	0.01	0.19	0.01	1.48	0	0.33	0	0	0.96
Control	GSM1216827	Endocrine_exocrine_like	0	0.26	0.01	1.39	0	0.31	0	0	0.96
Control	GSM1216828	Endocrine_exocrine_like	0	0.64	0	1.1	0	0.32	0	0	0.96
Control	GSM1216829	Endocrine_exocrine_like	0	0.27	0.01	1.43	0	0.31	0	0	0.96
Control	GSM1216830	Endocrine_exocrine_like	0	0.61	0.01	1.11	0	0.3	0	0	0.96
Control	GSM1216831	Endocrine_exocrine_like	0.03	0.21	0.01	1.44	0	0.33	0	0	0.96
Control	GSM1216832	Endocrine_exocrine_like	0	0.17	0.01	1.28	0	0.34	0	0	0.95
Control	GSM1216833	Endocrine_exocrine_like	0	0.44	0.01	1.2	0	0.28	0	0	0.97
Control	GSM1216834	Endocrine_exocrine_like	0	0.18	0	1.7	0	0.32	0	0	0.96
Control	GSM1216835	Endocrine_exocrine_like	0	0.22	0	1.48	0	0.3	0	0	0.96
Control	GSM1216836	Endocrine_exocrine_like	0	0.27	0.01	1.39	0	0.31	0	0	0.96
Control	GSM1216837	Endocrine_exocrine_like	0	0.28	0.01	1.41	0	0.3	0	0	0.96
Control	GSM1216838	Endocrine_exocrine_like	0	0.28	0.01	1.37	0	0.29	0	0	0.97
Control	GSM1216839	Endocrine_exocrine_like	0	0.19	0.01	1.48	0	0.32	0	0	0.96
Control	GSM1216840	Endocrine_exocrine_like	0	0.76	0.01	0.91	0	0.29	0	0	0.97
Control	GSM1216841	Endocrine_exocrine_like	0	0.69	0.01	0.95	0	0.27	0	0	0.97

## Sheet: B - Endocrine_only
Type	Sample	Model	Alpha	Beta	Gamma	Delta	Acinar	Ductal	P_value	Q_value (Bonferoni)	Correlation	RMSE	Exocrine_like
panNEN	AC103	Endocrine_only	4.74	0	0	0.04	0	0	0.0272177	1	0.05	1.08	0
panNEN	AC105	Endocrine_only	4.64	0	0.45	0	0	0	0.00604839	0.949597	0.13	1.04	0
panNEN	AC106	Endocrine_only	4.23	0.06	0.01	0	0	0	0.00907258	1	0.07	1.07	0
panNEN	AC108	Endocrine_only	5.22	0	0.04	0	0	0	0.00403226	0.633065	0.15	1.04	0
panNEN	AC110	Endocrine_only	3.89	0.13	0	0.9	0	0	0.00403226	0.633065	0.16	1.03	0
panNEN	AC114	Endocrine_only	4.44	0	0.42	0	0	0	0.00403226	0.633065	0.25	0.98	0
panNEN	AC115	Endocrine_only	4.62	0	0	0	0	0	0.00907258	1	0.08	1.07	0
panNEN	AC116	Endocrine_only	4.67	0	0	0	0	0	0.00302419	0.474798	0.3	0.97	0
panNEN	AC121	Endocrine_only	5.04	0	0	0	0	0	0	0	0.83	0.66	0
panNEN	AC123	Endocrine_only	4.24	0	0	0	0	0	0.0403226	1	0.04	1.09	0
panNEN	AC125	Endocrine_only	4.56	0	0.59	0	0	0	0.00403226	0.633065	0.2	1	0
panNEN	AC130	Endocrine_only	4.9	0	0	0	0	0	0.00705645	1	0.11	1.05	0
panNEN	AC137	Endocrine_only	0	4.81	0	0	0	0	0	0	0.67	0.78	0
panNEN	AC139	Endocrine_only	4.91	0	0	0.23	0	0	0.00100806	0.158266	0.47	0.88	0
panNEN	AC153	Endocrine_only	4.54	0	0	0	0	0	0.0745968	1	0.02	1.09	0
panNEN	AC209	Endocrine_only	4.47	0	0	0	0	0	0.00302419	0.474798	0.35	0.94	0
panNEN	AC210	Endocrine_only	4.67	0	0	0	0	0	0.00806452	1	0.09	1.06	0
panNEN	AC211	Endocrine_only	0.07	0	4.65	0	0	0	0	0	0.9	0.53	0
panNEN	AC212	Endocrine_only	5.21	0	0	0	0	0	0.00705645	1	0.11	1.05	0
panNEN	AC213	Endocrine_only	4.73	0	0	0.02	0	0	0.00403226	0.633065	0.14	1.04	0
panNEN	AC214	Endocrine_only	4.85	0	0	0	0	0	0.00403226	0.633065	0.23	1	0
panNEN	AC215	Endocrine_only	4.94	0	0	0	0	0	0.00806452	1	0.09	1.06	0
panNEN	AC216	Endocrine_only	4.85	0	0	0	0	0	0.00806452	1	0.09	1.07	0
panNEN	AC218	Endocrine_only	4.74	0	0.01	0	0	0	0.00100806	0.158266	0.46	0.89	0
panNEN	AC219	Endocrine_only	5.2	0	0	0	0	0	0.00806452	1	0.09	1.07	0
panNEN	AC221	Endocrine_only	4.27	0	0.83	0	0	0	0.00302419	0.474798	0.42	0.91	0
panNEN	AC224	Endocrine_only	4.4	0	1.06	0	0	0	0.00403226	0.633065	0.15	1.02	0
panNEN	AC226	Endocrine_only	5	0	0	0.18	0	0	0.00806452	1	0.09	1.06	0
panNEN	AC227	Endocrine_only	4.29	0.38	0	0	0	0	0.0393145	1	0.04	1.08	0
panNEN	AC231	Endocrine_only	5.3	0	0	0.01	0	0	0.00705645	1	0.11	1.06	0
panNEN	AC233	Endocrine_only	5.03	0	0.04	0	0	0	0.00302419	0.474798	0.36	0.94	0
panNEN	AC234	Endocrine_only	4.89	0	0	0	0	0	0.00403226	0.633065	0.18	1.03	0
panNEN	AC235	Endocrine_only	4.31	0	0	0	0	0	0.0352823	1	0.04	1.09	0
panNEN	AC249	Endocrine_only	4.99	0	0.04	0	0	0	0.00806452	1	0.09	1.06	0
panNEN	AC254	Endocrine_only	4.08	0	0	0	0	0	0.00907258	1	0.08	1.07	0
panNEN	AC255	Endocrine_only	3.81	0	0	0	0	0	0.00907258	1	0.08	1.07	0
panNEN	AC256	Endocrine_only	4.85	0	0	0	0	0	0.00705645	1	0.12	1.05	0
panNEN	AC257	Endocrine_only	4.85	0	0	0.12	0	0	0.0191532	1	0.06	1.07	0
panNEN	AC258	Endocrine_only	4.86	0	0	0	0	0	0.00302419	0.474798	0.36	0.94	0
panNEN	AC269	Endocrine_only	4.93	0	0	0	0	0	0.00604839	0.949597	0.12	1.05	0
panNEN	AC276	Endocrine_only	5.13	0	0	0	0	0	0.00806452	1	0.1	1.06	0
panNEN	AC279	Endocrine_only	5.14	0	0	0	0	0	0.00806452	1	0.1	1.06	0
panNEN	AC282	Endocrine_only	5.13	0	0	0	0	0	0.00403226	0.633065	0.18	1.02	0
panNEN	AC291	Endocrine_only	4.51	0	0	0.02	0	0	0.00806452	1	0.09	1.06	0
panNEN	AC292	Endocrine_only	0	4.77	0	0	0	0	0	0	0.69	0.76	0
panNEN	AC302	Endocrine_only	3.95	0	0	0	0	0	0.00907258	1	0.08	1.07	0
panNEN	AC305	Endocrine_only	4.91	0	0	0	0	0	0.00302419	0.474798	0.35	0.94	0
panNEN	AC309	Endocrine_only	3.69	0	0	0.02	0	0	0.0181452	1	0.06	1.08	0
panNEN	AC310	Endocrine_only	3.77	0	0	0	0	0	0.015121	1	0.07	1.08	0
panNEN	AC312	Endocrine_only	4.48	0.58	0	0	0	0	0.00403226	0.633065	0.15	1.03	0
panNEN	AC318	Endocrine_only	4.77	0	0	0	0	0	0.0342742	1	0.04	1.09	0
panNEN	AC322	Endocrine_only	4.31	0	0	0	0	0	0.0322581	1	0.05	1.08	0
panNEN	AC323	Endocrine_only	5.36	0	0	0	0	0	0.00403226	0.633065	0.26	0.99	0
panNEN	AC325	Endocrine_only	4.51	0	0.06	0	0	0	0.00806452	1	0.09	1.06	0
panNEN	AC326	Endocrine_only	4.67	0	0.06	0	0	0	0.00806452	1	0.09	1.06	0
panNEN	AC333	Endocrine_only	3.87	0	0	0.42	0	0	0.0322581	1	0.05	1.08	0
panNEN	AC339	Endocrine_only	5.67	0	0	0	0	0	0.00403226	0.633065	0.25	0.99	0
panNEN	AC343	Endocrine_only	4.86	0	0.1	0	0	0	0.00100806	0.158266	0.47	0.88	0
panNEN	AC346	Endocrine_only	4.57	0	0.5	0	0	0	0	0	0.91	0.64	0
panNEN	AC347	Endocrine_only	5.18	0	0	0	0	0	0.00302419	0.474798	0.37	0.94	0
panNEN	AC348	Endocrine_only	4.86	0	0	0	0	0	0	0	0.83	0.66	0
panNEN	AC350	Endocrine_only	4.96	0.1	0	0	0	0	0	0	0.54	0.84	0
panNEN	AC351	Endocrine_only	4.79	0.09	0	0	0	0	0.00806452	1	0.09	1.06	0
panNEN	AC355	Endocrine_only	4.95	0	0	0	0	0	0.00705645	1	0.11	1.06	0
panNEN	AC361	Endocrine_only	5.05	0	0	0	0	0	0.00604839	0.949597	0.13	1.05	0
panNEN	AC363	Endocrine_only	4.14	0	1.42	0	0	0	0.00302419	0.474798	0.44	0.9	0
panNEN	AC365	Endocrine_only	4.41	0	0.01	0	0	0	0.00806452	1	0.1	1.06	0
panNEN	AC385	Endocrine_only	5.4	0	0	0	0	0	0.00403226	0.633065	0.24	1	0
panNEN	AC391	Endocrine_only	5.2	0	0	0	0	0	0.00302419	0.474798	0.38	0.93	0
panNEN	AC393	Endocrine_only	5.32	0.1	0	0	0	0	0.00806452	1	0.09	1.06	0
panNEN	AC397	Endocrine_only	5.26	0	0	0	0	0	0.00806452	1	0.09	1.06	0
panNEN	AC398	Endocrine_only	5.59	0	0.01	0	0	0	0.00302419	0.474798	0.37	0.93	0
panNEN	AC400	Endocrine_only	5.52	0	0.21	0	0	0	0	0	0.57	0.83	0
panNEN	AC403	Endocrine_only	5.49	0	0	0	0	0	0.00302419	0.474798	0.37	0.94	0
panNEN	AC405	Endocrine_only	5.43	0	0	0	0	0	0.0262097	1	0.05	1.08	0
panNEN	AC408	Endocrine_only	4.94	0	0	0	0	0	0.0241935	1	0.05	1.08	0
panNEN	AC409	Endocrine_only	5.06	0	0	0	0	0	0.0282258	1	0.05	1.08	0
panNEN	AC410	Endocrine_only	5.08	0	0	0	0	0	0.00806452	1	0.1	1.06	0
panNEN	AC411	Endocrine_only	5.25	0	0.02	0	0	0	0.00302419	0.474798	0.39	0.92	0
panNEN	AC412	Endocrine_only	5.46	0	0	0	0	0	0.00504032	0.791331	0.13	1.05	0
panNEN	AC422	Endocrine_only	4.91	0	0.23	0	0	0	0.0141129	1	0.07	1.07	0
panNEN	AC425	Endocrine_only	4.54	0	0	0	0	0	0.00907258	1	0.08	1.07	0
panNEN	AC429	Endocrine_only	4.68	0	0	0	0	0	0.0110887	1	0.07	1.07	0
panNEN	AC431	Endocrine_only	4.86	0	0	0	0	0	0.0110887	1	0.07	1.07	0
panNEN	AC462	Endocrine_only	5.02	0	0	0	0	0	0.00403226	0.633065	0.17	1.03	0
panNEN	AC472	Endocrine_only	4.62	0	0.55	0	0	0	0.00302419	0.474798	0.4	0.92	0
panNEN	AC473	Endocrine_only	5.1	0	0.06	0	0	0	0	0	0.73	0.74	0
panNEN	AC474	Endocrine_only	4.77	0	0.21	0	0	0	0	0	0.54	0.84	0
panNEN	AC483	Endocrine_only	4.85	0.32	0.01	0	0	0	0.00100806	0.158266	0.46	0.89	0
panNEN	AC484	Endocrine_only	5.09	0	0	0	0	0	0.00604839	0.949597	0.12	1.05	0
panNEN	AC485	Endocrine_only	4.12	0	1.04	0	0	0	0.00806452	1	0.09	1.04	0
panNEN	AC486	Endocrine_only	4.07	0.34	0.02	0	0	0	0.015121	1	0.07	1.07	0
panNEN	AC487	Endocrine_only	4.78	0.12	0	0	0	0	0.00705645	1	0.11	1.05	0
panNEN	AC488	Endocrine_only	5.14	0	0	0	0	0	0.00302419	0.474798	0.36	0.94	0
panNEN	AC489	Endocrine_only	4.95	0	0.01	0	0	0	0.00302419	0.474798	0.37	0.93	0
panNEN	AC499	Endocrine_only	5.34	0	0.01	0	0	0	0.00403226	0.633065	0.17	1.03	0
panNEN	AC500	Endocrine_only	5.11	0	0.15	0	0	0	0.00403226	0.633065	0.19	1.02	0
panNEN	AC58	Endocrine_only	4.14	0	0	0	0	0	0.00907258	1	0.08	1.07	0
panNEN	AC604	Endocrine_only	5.56	0	0	0	0	0	0.00302419	0.474798	0.38	0.93	0
panNEN	AC607	Endocrine_only	5.79	0	0	0	0	0	0.00302419	0.474798	0.38	0.93	0
panNEN	AC608	Endocrine_only	5.66	0	0	0	0	0	0.00302419	0.474798	0.4	0.92	0
panNEN	AC71	Endocrine_only	4.79	0	0	0	0	0	0.00705645	1	0.11	1.06	0
panNEN	AC73	Endocrine_only	4.76	0	0	0	0	0	0.0967742	1	0.02	1.1	0
panNEN	AC87	Endocrine_only	4.08	0	0	0	0	0	0.0100806	1	0.07	1.07	0
panNEN	AC89	Endocrine_only	4.1	0	0	0	0	0	0.00806452	1	0.09	1.07	0
panNEN	1286	Endocrine_only	1.51	3.33	0	0.01	0	0	0	0	0.77	0.64	0
panNEN	135602	Endocrine_only	3.63	0	0	0.12	0	0	0.011011	1	0.13	1.05	0
panNEN	135604	Endocrine_only	4.89	0	0	0	0	0	0.00600601	0.942943	0.17	1.03	0
panNEN	139101	Endocrine_only	3.99	0	0	0	0	0	0.013013	1	0.12	1.05	0
panNEN	1401	Endocrine_only	5.25	0	0	0	0	0	0.001001	0.157157	0.39	0.92	0
panNEN	148402	Endocrine_only	5.45	0	0.03	0	0	0	0.003003	0.471471	0.21	1.01	0
panNEN	PNET04	Endocrine_only	5.45	0.56	0	0	0	0	0.002002	0.314314	0.3	0.96	0
panNEN	PNET05	Endocrine_only	4.23	0	0	0	0	0	0.048048	1	0.06	1.08	0
panNEN	PNET06	Endocrine_only	5.62	0	0.03	0.25	0	0	0.001001	0.157157	0.38	0.93	0
panNEN	PNET17	Endocrine_only	2.82	0.12	2.05	0	0	0	0.002002	0.314314	0.3	0.96	0
panNEN	PNET21	Endocrine_only	5.87	0	0	0	0	0	0	0	0.41	0.92	0
panNEN	PNET22	Endocrine_only	2.34	1.99	0	0	0	0	0	0	0.48	0.88	0
panNEN	1418	Endocrine_only	5.03	0	0.31	0.02	0	0	0.002002	0.314314	0.28	0.97	0
panNEN	PNET26	Endocrine_only	4.35	0	0	0	0	0	0.01001	1	0.13	1.05	0
panNEN	PNET37	Endocrine_only	5.09	0.01	0.79	0	0	0	0	0	0.44	0.9	0
panNEN	PNET41	Endocrine_only	5.88	0	0	0	0	0	0	0	0.53	0.85	0
panNEN	PNET08	Endocrine_only	4.47	0	0	0.03	0	0	0.039039	1	0.07	1.07	0
panNEN	130002	Endocrine_only	5.54	0	0	0	0	0	0.002002	0.314314	0.28	0.98	0
panNEN	130003	Endocrine_only	5.83	0	0	0	0	0	0.003003	0.471471	0.21	1.01	0
panNEN	105103	Endocrine_only	4.08	0	0	0	0	0	0.021021	1	0.1	1.06	0
panNEN	1344	Endocrine_only	4.43	0	0	0	0	0	0.017017	1	0.1	1.06	0
panNEN	1444	Endocrine_only	6	0	0	0	0	0	0.001001	0.157157	0.36	0.94	0
panNEN	PNET55	Endocrine_only	5.19	0	0	0.07	0	0	0.003003	0.471471	0.25	0.99	0
panNEN	ID1	Endocrine_only	0.57	25.4	0	0	0	0	0.085	1	0.04	1.33	0
panNEN	ID2	Endocrine_only	0	0	39.54	0	0	0	0	0	0.87	0.56	0
panNEN	ID3	Endocrine_only	0	0	28.24	0	0	0	0	0	0.86	0.57	0
panNEN	ID4	Endocrine_only	0	0	0	32.07	0	0	0	0	0.92	0.79	0
panNEN	ID5	Endocrine_only	30.69	0.07	0	0	0	0	0.008	1	0.48	0.88	0
panNEN	ID6	Endocrine_only	0	29.82	0	0	0	0	0	0	0.86	0.52	0
panNEN	ID7	Endocrine_only	14.33	0	5.24	1.73	0	0	0.056	1	0.06	1.04	0
panNEN	ID8	Endocrine_only	39.06	0	1.06	0	0	0	0.008	1	0.48	0.88	0
panNEN	ID9	Endocrine_only	0	36.94	0	0	0	0	0	0	0.88	0.47	0
panNEN	ID11	Endocrine_only	0	20.01	0	10.08	0	0	0.11	1	0.03	1.28	0
panNEN	ID12	Endocrine_only	26.39	0	0	0	0	0	0.043	1	0.09	1.06	0
panNEN	ID13	Endocrine_only	37.29	0	0	0.33	0	0	0.007	1	0.51	0.86	0
panNEN	ID14	Endocrine_only	30.83	0	0	0	0	0	0.008	1	0.46	0.89	0
panNEN	ID15	Endocrine_only	0	0	29.85	0	0	0	0.014	1	0.31	0.99	0
panNEN	ID16	Endocrine_only	35.1	0.61	0.72	0.07	0	0	0.034	1	0.12	1.04	0
panNEN	ID17	Endocrine_only	0	32.45	0.21	0	0	0	0	0	0.85	0.53	0
panNEN	ID19	Endocrine_only	30.03	0	0.29	0	0	0	0.01	1	0.38	0.93	0
panNEN	ID20	Endocrine_only	0	4.07	0	34.24	0	0	0	0	0.86	0.77	0
panNEN	ID21	Endocrine_only	0	0	35.47	0	0	0	0.031	1	0.13	1.1	0
panNEN	ID22	Endocrine_only	0	5.58	0	31	0	0	0	0	0.86	0.73	0
panNEN	ID23	Endocrine_only	2.28	0	0	29.05	0	0	0.022	1	0.2	1.61	0
panNEN	ID24	Endocrine_only	1.63	33.17	0.27	0	0	0	0.008	1	0.49	0.95	0
panNEN	ID25	Endocrine_only	0.72	0.23	25.83	0.16	0	0	0.135	1	0.02	1.14	0
panNEN	ID26	Endocrine_only	37.42	0.48	0.49	0.09	0	0	0.01	1	0.42	0.91	0
panNEN	ID27	Endocrine_only	0	28.97	0	0	0	0	0	0	0.87	0.5	0
panNEN	ID28	Endocrine_only	0	35.07	0	0	0	0	0.015	1	0.28	1.16	0
panNEN	ID29	Endocrine_only	26.68	0	2.98	0	0	0	0.01	1	0.4	0.91	0
panNEN	ID30	Endocrine_only	0	34.19	0	0.42	0	0	0.01	1	0.38	1.08	0
panNEN	ID31	Endocrine_only	0	0	29.87	6.61	0	0	0.015	1	0.28	1	0
panNEN	ID32	Endocrine_only	0	33.2	0	0	0	0	0	0	0.85	0.54	0
panNEN	ID33	Endocrine_only	0	0	38.1	0	0	0	0	0	0.86	0.57	0
panNEN	ID34	Endocrine_only	0	27.77	1.62	3.72	0	0	0.041	1	0.1	1.22	0
panNEN	ID35	Endocrine_only	19.05	1.59	3.12	0.01	0	0	0.09	1	0.04	1.06	0
panNEN	ID36	Endocrine_only	0	39.82	0	4.63	0	0	0	0	0.86	0.51	0
panNEN	ID37	Endocrine_only	12.85	16.6	8.52	2.57	0	0	0.077	1	0.05	1.08	0
panNEN	ID38	Endocrine_only	30.84	0.59	0.05	0.2	0	0	0.02	1	0.21	1.01	0
panNEN	ID39	Endocrine_only	21.77	0	14.09	0	0	0	0.013	1	0.34	0.94	0
panNEN	ID40	Endocrine_only	42.78	0	0.23	0	0	0	0	0	0.94	0.59	0
panNEN	ID41	Endocrine_only	0	0	0	42.97	0	0	0	0	0.86	0.89	0
panNEN	ID42	Endocrine_only	20.67	0.4	8.47	5.35	0	0	0.09	1	0.04	1.06	0
panNEN	ID43	Endocrine_only	0	0	0	30.62	0	0	0	0	0.9	0.82	0
panNEN	ID44	Endocrine_only	0	2.66	35.03	4.71	0	0	0.063	1	0.05	1.11	0
panNEN	ID45	Endocrine_only	32.59	0	2.02	0	0	0	0.003	0.471	0.59	0.82	0
panNEN	ID46	Endocrine_only	8.99	29.71	0	0	0	0	0	0	0.86	0.52	0
panNEN	ID47	Endocrine_only	0	37.55	0.04	0.87	0	0	0.01	1	0.38	1.07	0
panNEN	ID48	Endocrine_only	0	30.91	0	0	0	0	0	0	0.87	0.49	0
panNEN	ID49	Endocrine_only	30.65	0	0	0	0	0	0.034	1	0.12	1.05	0
panNEN	ID50	Endocrine_only	0.11	0	32.33	0	0	0	0.01	1	0.38	0.95	0
panNEN	ID51	Endocrine_only	0	33.3	0.03	0.27	0	0	0.01	1	0.38	1.08	0
panNEN	ID52	Endocrine_only	38.49	0	0.02	0	0	0	0.009	1	0.45	0.89	0
panNEN	ID53	Endocrine_only	29.21	0	0.22	0.27	0	0	0.029	1	0.16	1.03	0
panNEN	ID54	Endocrine_only	0	0	0	27.23	0	0	0	0	0.97	0.68	0
panNEN	ID55	Endocrine_only	0	34.02	0	0	0	0	0	0	0.85	0.53	0
panNEN	ID56	Endocrine_only	33.87	0	0	7.4	0	0	0.042	1	0.1	1.07	0
panNEN	ID58	Endocrine_only	33.21	0	0.54	0	0	0	0.023	1	0.19	1.02	0
panNEN	ID59	Endocrine_only	0	31.32	0	0	0	0	0	0	0.85	0.54	0
panNEN	ID60	Endocrine_only	20.23	0	19.46	0.23	0	0	0.02	1	0.21	0.99	0
panNEN	ID61	Endocrine_only	11.76	0	14.79	0	0	0	0.009	1	0.43	0.9	0
panNEN	ID63	Endocrine_only	0	37.12	0	0	0	0	0	0	0.94	0.34	0
panNEN	ID64	Endocrine_only	34.96	0	0.05	0	0	0	0.009	1	0.45	0.89	0
panNEN	ID65	Endocrine_only	0	0	27.04	0	0	0	0.002	0.314	0.68	0.74	0
panNEN	ID66	Endocrine_only	30.5	0.16	0	0	0	0	0.001	0.157	0.77	0.71	0
panNEN	1MA1EB	Endocrine_only	3.97	0	0	0	0	0	0.01002	1	0.14	1.04	0
panNEN	2S1GVX	Endocrine_only	4.83	0	0	0	0	0	0.00300601	0.471944	0.29	0.97	0
panNEN	AWM6R8	Endocrine_only	5.84	0	0	0	0	0	0.00200401	0.314629	0.43	0.9	0
panNEN	EWD6B4	Endocrine_only	4.96	0	0	0	0	0	0.00901804	1	0.16	1.03	0
panNEN	GR8RY7	Endocrine_only	4.62	0	0	0	0	0	0.00400802	0.629259	0.27	0.98	0
panNEN	JRJTPJ	Endocrine_only	4.95	0	0	0	0	0	0.00400802	0.629259	0.27	0.98	0
panNEN	KVR5F9	Endocrine_only	4.56	0	0	0	0	0	0.0200401	1	0.08	1.07	0
panNEN	L49S9D	Endocrine_only	5.02	0.53	0	0.03	0	0	0.00300601	0.471944	0.32	0.95	0
panNEN	LCXFNW	Endocrine_only	5.65	0	0	0	0	0	0.00200401	0.314629	0.43	0.9	0
panNEN	MGTM2Y	Endocrine_only	5.09	0	0	0	0	0	0.00400802	0.629259	0.26	0.99	0
panNEN	NLUJR7	Endocrine_only	4.99	0	0.68	0	0	0	0.001002	0.157315	0.48	0.88	0
panNEN	P7EW6X	Endocrine_only	5.97	0	0	0	0	0	0.00200401	0.314629	0.41	0.91	0
panNEN	QRCH3V	Endocrine_only	4.28	0	0	0	0	0	0.00701403	1	0.2	1.02	0
panNEN	R2GY3Z	Endocrine_only	5.48	0	0	0	0	0	0.00801603	1	0.18	1.03	0
panNEN	S2GVE4	Endocrine_only	4.85	0	0	0.17	0	0	0.012024	1	0.11	1.05	0
panNEN	SWJW	Endocrine_only	4.07	0	0.01	0	0	0	0.00701403	1	0.19	1.02	0
panNEN	VNE8G3	Endocrine_only	4.75	0	0	0.05	0	0	0.011022	1	0.13	1.05	0
panNEN	6GUV8	Endocrine_only	4.77	0	0.01	0.15	0	0	0.00501002	0.786573	0.25	0.99	0
panNEN	GJCTR	Endocrine_only	4.25	0	0.02	0	0	0	0.00200401	0.314629	0.4	0.92	0
panNEN	YY7PXK	Endocrine_only	5.25	0	0	0	0	0	0.01002	1	0.14	1.04	0
panNEN	GSM1891230	Endocrine_only	0	0	1.97	0.14	0	0	0	0	0.23	0.99	0
panNEN	GSM1891231	Endocrine_only	0	0.19	1.39	0.37	0	0	0	0	0.19	1	0
panNEN	GSM1891232	Endocrine_only	0.53	0	1.45	0	0	0	0	0	0.19	1.01	0
panNEN	GSM1891233	Endocrine_only	0	0	1.93	0	0	0	0	0	0.12	1.04	0
panNEN	GSM1891234	Endocrine_only	0	0	2.07	0.02	0	0	0	0	0.13	1.04	0
panNEN	GSM1891235	Endocrine_only	0	0.06	1.9	0	0	0	0	0	0.14	1.03	0
panNEN	GSM1891236	Endocrine_only	0.11	0.04	1.75	0.03	0	0	0	0	0.14	1.03	0
panNEN	GSM1891237	Endocrine_only	0.45	0.33	0.97	0	0	0	0	0	0.13	1.05	0
panNEN	GSM1891238	Endocrine_only	0.46	0.02	1.43	0.03	0	0	0	0	0.24	0.98	0
panNEN	GSM1891239	Endocrine_only	0.57	0.11	1.22	0.04	0	0	0	0	0.23	0.99	0
panNEN	GSM1891240	Endocrine_only	0.53	0.12	1.22	0.03	0	0	0	0	0.24	0.99	0
panNEN	GSM1891241	Endocrine_only	0	0.06	1.34	0.54	0	0	0	0	0.18	1	0
panNEN	GSM1891242	Endocrine_only	0.01	0.09	1.22	0.66	0	0	0	0	0.19	1	0
panNEN	GSM1891243	Endocrine_only	0.09	0.01	1.75	0.21	0	0	0	0	0.28	0.96	0
panNEN	GSM1891244	Endocrine_only	0.46	0.07	1.27	0	0	0	0	0	0.21	1	0
panNEN	GSM1891245	Endocrine_only	0.01	0	1.88	0.19	0	0	0	0	0.24	0.99	0
panNEN	GSM1891246	Endocrine_only	0.02	0	1.43	0.44	0	0	0	0	0.16	1.01	0
panNEN	GSM1891247	Endocrine_only	0	0	1.52	0.55	0	0	0	0	0.31	0.95	0
panNEN	GSM1891248	Endocrine_only	0.26	0.03	1.64	0	0	0	0	0	0.2	1	0
panNEN	GSM1891249	Endocrine_only	0.01	0.74	1.13	0	0	0	0	0	0.18	1.1	0
panNEN	GSM1891250	Endocrine_only	0	0	1.54	0	0	0	0	0	0.05	1.08	0
panNEN	GSM1891251	Endocrine_only	0.43	0	1.52	0	0	0	0	0	0.2	1	0
panNEN	GSM1891252	Endocrine_only	0.38	0.11	1.47	0	0	0	0	0	0.23	0.99	0
panNEN	GSM1891253	Endocrine_only	0	0.13	1.58	0	0	0	0	0	0.06	1.06	0
panNEN	GSM1891254	Endocrine_only	0.39	0.09	1.43	0.04	0	0	0	0	0.29	0.96	0
panNEN	GSM1891255	Endocrine_only	0.18	0.02	1.78	0	0	0	0	0	0.2	1	0
panNEN	GSM1891256	Endocrine_only	0.53	0.12	1.35	0	0	0	0	0	0.18	1.01	0
panNEN	GSM1891257	Endocrine_only	0.35	0.04	1.64	0	0	0	0	0	0.16	1.02	0
panNEN	GSM1891258	Endocrine_only	0.55	0.08	1.39	0	0	0	0	0	0.24	0.99	0
panNEN	GSM1891259	Endocrine_only	0.13	0	1.79	0	0	0	0	0	0.14	1.03	0
panNEN	GSM1891260	Endocrine_only	0.17	0.16	1.16	0.56	0	0	0	0	0.27	0.97	0
panNEN	GSM1891261	Endocrine_only	0	0	1.7	0.39	0	0	0	0	0.21	0.99	0
panNEN	GSM1891262	Endocrine_only	0.18	0.01	1.83	0.15	0	0	0	0	0.29	0.96	0
panNEN	GSM1891263	Endocrine_only	0.22	0	1.65	0	0	0	0	0	0.14	1.03	0
panNEN	GSM1891264	Endocrine_only	0	0	2	0	0	0	0	0	0.24	0.99	0
panNEN	GSM1891265	Endocrine_only	0	0	1.89	0.04	0	0	0	0	0.16	1.02	0
panNEN	GSM1891266	Endocrine_only	0.21	0	1.54	0.23	0	0	0	0	0.18	1	0
panNEN	GSM1891267	Endocrine_only	0.44	0.01	1.6	0.08	0	0	0	0	0.29	0.96	0
panNEN	GSM1891268	Endocrine_only	0.52	0.24	1.3	0	0	0	0	0	0.23	0.99	0
panNEN	GSM1891269	Endocrine_only	0	0	1.86	0.05	0	0	0	0	0.13	1.04	0
panNEN	GSM1891270	Endocrine_only	0	0.02	1.84	0	0	0	0	0	0.17	1.02	0
panNEN	GSM1891271	Endocrine_only	1.07	0.11	0.64	0.02	0	0	0	0	0.05	1.14	0
panNEN	GSM1891272	Endocrine_only	0.32	0.01	1.16	0.38	0	0	0	0	0.22	0.98	0
panNEN	GSM1891274	Endocrine_only	0	0.01	1.83	0	0	0	0	0	0.12	1.04	0
panNEN	GSM1891275	Endocrine_only	0	1.45	0.58	0	0	0	0	0	0.16	1.39	0
panNEN	GSM1891276	Endocrine_only	0.92	0.04	0.94	0.01	0	0	0	0	0.19	1.04	0
panNEN	GSM1891277	Endocrine_only	0.6	0.05	1.28	0.02	0	0	0	0	0.15	1.03	0
panNEN	GSM1891278	Endocrine_only	0.08	0	1.95	0	0	0	0	0	0.14	1.03	0
panNEN	GSM1891279	Endocrine_only	0.79	0.05	0.97	0	0	0	0	0	0.1	1.07	0
panNEN	GSM1891280	Endocrine_only	0.65	0.06	1.03	0.02	0	0	0	0	0.1	1.06	0
panNEN	GSM1891281	Endocrine_only	0.66	0	1.29	0	0	0	0	0	0.23	1	0
panNEN	GSM1891282	Endocrine_only	0	0	1.29	0.6	0	0	0	0	0.18	1	0
panNEN	GSM1891283	Endocrine_only	1.71	0.09	0.13	0	0	0	0	0	0.18	1.2	0
panNEN	GSM1891284	Endocrine_only	0	0	1.96	0.03	0	0	0	0	0.26	0.98	0
panNEN	GSM1891285	Endocrine_only	0.04	0	2.07	0	0	0	0	0	0.12	1.04	0
panNEN	GSM1891286	Endocrine_only	0.05	0	1.71	0.33	0	0	0	0	0.26	0.97	0
panNEN	GSM1891287	Endocrine_only	0	0	1.94	0.02	0	0	0	0	0.14	1.04	0
panNEN	GSM1891288	Endocrine_only	0	0	2.1	0.02	0	0	0	0	0.25	0.99	0
panNEN	GSM1891289	Endocrine_only	0.28	0.01	1.59	0	0	0	0	0	0.17	1.01	0
panNEN	GSM1891291	Endocrine_only	0.12	0.01	1.15	0.6	0	0	0	0	0.26	0.97	0
panNEN	GSM1891292	Endocrine_only	0.09	0.01	1.12	0.6	0	0	0	0	0.25	0.98	0
panNEN	GSM1891301	Endocrine_only	0.21	0.04	1.8	0	0	0	0	0	0.22	0.99	0
panNEN	GSM1891302	Endocrine_only	0.22	0.04	1.69	0	0	0	0	0	0.21	1	0
panNEN	GSM1891303	Endocrine_only	0.34	0.06	1.6	0.04	0	0	0	0	0.2	1	0
panNEN	GSM1891304	Endocrine_only	0.02	0	2.07	0	0	0	0	0	0.25	0.99	0
panNEN	GSM1891305	Endocrine_only	0.29	0	1.43	0.24	0	0	0	0	0.21	0.99	0
panNEN	GSM1891306	Endocrine_only	0.14	0	1.9	0	0	0	0	0	0.1	1.05	0
panNEN	GSM1891307	Endocrine_only	0.39	0.01	1.52	0.02	0	0	0	0	0.2	1	0
panNEN	GSM1891308	Endocrine_only	0	0	1.99	0	0	0	0	0	0.12	1.04	0
panNEN	GSM1891309	Endocrine_only	0.22	0.01	0.12	1.28	0	0	0	0	0.11	1.07	0
panNEN	GSM1891310	Endocrine_only	0.46	0.15	1.09	0.13	0	0	0	0	0.25	0.98	0
panNEN	GSM1891311	Endocrine_only	0.35	0.03	1.67	0.07	0	0	0	0	0.2	1	0
panNEN	GSM1891312	Endocrine_only	0.58	0	1.37	0	0	0	0	0	0.21	1	0
panNEN	GSM1891313	Endocrine_only	0	0	1.99	0.05	0	0	0	0	0.14	1.04	0
panNEN	GSM1891314	Endocrine_only	0.47	0	1.48	0.01	0	0	0	0	0.22	0.99	0
panNEN	GSM1891315	Endocrine_only	0	0	1.92	0	0	0	0	0	0.12	1.04	0
panNEN	GSM1891316	Endocrine_only	0.32	0	1.69	0	0	0	0	0	0.17	1.02	0
panNEN	GSM1891317	Endocrine_only	0	0	1.51	0.49	0	0	0	0	0.3	0.96	0
panNEN	GSM1891318	Endocrine_only	0	0	1.41	0.57	0	0	0	0	0.19	1	0
panNEN	GSM1891319	Endocrine_only	0	0	1.99	0.06	0	0	0	0	0.13	1.04	0
panNEN	GSM1891320	Endocrine_only	0	0	1.86	0	0	0	0	0	0.09	1.06	0
panNEN	GSM1891321	Endocrine_only	0	0	1.82	0	0	0	0	0	0.13	1.04	0
panNEN	GSM1891322	Endocrine_only	0.6	0.02	1.32	0	0	0	0	0	0.09	1.05	0
panNEN	GSM1891323	Endocrine_only	0.58	0.05	1.13	0	0	0	0	0	0.07	1.07	0
panNEN	GSM1891324	Endocrine_only	0	0	1.33	0.62	0	0	0	0	0.24	0.98	0
panNEN	GSM1891325	Endocrine_only	0	0	2.08	0	0	0	0	0	0.12	1.04	0
panNEN	GSM1891326	Endocrine_only	0	0	1.96	0.02	0	0	0	0	0.13	1.04	0
panNEN	GSM1891327	Endocrine_only	0	1.29	0.47	0.01	0	0	0	0	0.08	1.48	0
panNEN	GSM1891328	Endocrine_only	0	0	1.01	0.01	0	0	0.412	1	0.2	1.16	0
panNEN	GSM1891329	Endocrine_only	0	0.04	0.95	0.01	0	0	0.207	1	0.3	1.14	0
panNEN	GSM1891330	Endocrine_only	0	0.08	0.91	0.03	0	0	0.315	1	0.2	1.13	0
panNEN	GSM1891331	Endocrine_only	0	0.02	0.96	0.02	0	0	0.136	1	0.4	1.14	0
panNEN	GSM1891332	Endocrine_only	0	0.04	0.96	0.01	0	0	0.279	1	0.2	1.15	0
panNEN	GSM1891333	Endocrine_only	0	0	1	0	0	0	0.14	1	0.4	1.15	0
panNEN	GSM1891334	Endocrine_only	0	0.03	0.9	0.08	0	0	0.146	1	0.4	1.13	0
panNEN	GSM1891335	Endocrine_only	0	0.05	0.93	0.05	0	0	0.125	1	0.4	1.12	0
panNEN	GSM1891336	Endocrine_only	0	0	0.99	0.01	0	0	0.141	1	0.4	1.14	0
panNEN	GSM1891337	Endocrine_only	0	0	0.88	0.09	0	0	0.378	1	0.2	1.14	0
panNEN	GSM1891338	Endocrine_only	0	0.02	0.99	0	0	0	0.121	1	0.5	1.14	0
panNEN	GSM1891339	Endocrine_only	0	0.03	0.93	0.05	0	0	0.264	1	0.2	1.14	0
panNEN	GSM1891340	Endocrine_only	0	0.01	0.96	0.05	0	0	0.124	1	0.4	1.13	0
panNEN	GSM1891341	Endocrine_only	0	0.01	0.93	0.06	0	0	0.155	1	0.4	1.13	0
panNEN	GSM1891342	Endocrine_only	0	0.02	0.92	0.05	0	0	0.193	1	0.3	1.14	0
panNEN	GSM1891343	Endocrine_only	0	0	0.82	0.17	0	0	0.194	1	0.3	1.14	0
panNEN	GSM1891344	Endocrine_only	0	0.07	0.88	0.05	0	0	0.286	1	0.2	1.13	0
panNEN	GSM1891345	Endocrine_only	0	0	1.02	0	0	0	0.14	1	0.4	1.15	0
panNEN	GSM1891346	Endocrine_only	0	0	0.99	0.02	0	0	0.14	1	0.4	1.14	0
panNEN	GSM1891347	Endocrine_only	0	0	0.98	0.01	0	0	0.081	1	0.6	1.13	0
panNEN	GSM1891348	Endocrine_only	0	0	1	0.03	0	0	0.086	1	0.6	1.13	0
panNEN	GSM1891349	Endocrine_only	0	0	0.95	0.04	0	0	0.222	1	0.3	1.14	0
panNEN	GSM1891350	Endocrine_only	0	0.01	0.95	0.03	0	0	0.203	1	0.3	1.14	0
panNEN	GSM1891351	Endocrine_only	0	0.02	0.94	0.06	0	0	0.156	1	0.4	1.13	0
panNEN	GSM1891352	Endocrine_only	0	0.07	0.88	0.06	0	0	0.17	1	0.4	1.12	0
panNEN	GSM1891353	Endocrine_only	0	0.11	0.86	0.02	0	0	0.188	1	0.3	1.12	0
panNEN	GSM1891354	Endocrine_only	0	0.05	0.9	0.05	0	0	0.391	1	0.2	1.13	0
panNEN	GSM1891355	Endocrine_only	0	0	1.02	0	0	0	0.084	1	0.6	1.14	0
panNEN	GSM1891356	Endocrine_only	0	0.03	0.93	0.07	0	0	0.315	1	0.2	1.14	0
panNEN	438	Endocrine_only	4.56	0	0	0	0	0	0.002	0.314	0.59	0.81	0
panNEN	441	Endocrine_only	0	0	4.49	0	0	0	0	0	0.96	0.45	0
panNEN	457	Endocrine_only	3.33	0	0	0	0	0	0.002	0.314	0.1	1.06	0
panNEN	456	Endocrine_only	4.56	0	0	0	0	0	0.003	0.471	0.3	0.97	0
panNEN	452	Endocrine_only	3.88	0.15	0.02	0.01	0	0	0.005	0.785	0.44	0.9	0
panNEN	425	Endocrine_only	2.18	0	2.46	0	0	0	0.001	0.157	0.87	0.68	0
panNEN	500	Endocrine_only	0.02	0.05	4.64	0	0	0	0.001	0.157	0.92	0.5	0
panNEN	436	Endocrine_only	4.78	0	0	0	0	0	0.003	0.471	0.28	0.98	0
panNEN	491	Endocrine_only	3.65	0.31	0.09	0	0	0	0.001	0.157	0.88	0.66	0
panNEN	437	Endocrine_only	0.34	2.97	0	0	0	0	0.017	1	0.07	1.26	0
panNEN	459	Endocrine_only	0	4.16	0	0	0	0	0	0	0.97	0.24	0
panNEN	443	Endocrine_only	0	0	4.76	0	0	0	0	0	0.96	0.46	0
panNEN	498	Endocrine_only	4.94	0	0	0	0	0	0.003	0.471	0.44	0.9	0
panNEN	435	Endocrine_only	4.23	0	0	0.16	0	0	0.003	0.471	0.17	1.03	0
panNEN	432	Endocrine_only	4.47	0	0	0.15	0	0	0.003	0.471	0.27	0.98	0
panNEN	427	Endocrine_only	4.51	0	0.1	0	0	0	0.003	0.471	0.36	0.94	0
panNEN	449	Endocrine_only	2.45	1.33	0.06	0	0	0	0.002	0.314	0.66	0.78	0
panNEN	434	Endocrine_only	0.71	0	3.27	0	0	0	0.002	0.314	0.79	0.68	0
panNEN	501	Endocrine_only	4.44	0.01	0	0.03	0	0	0.003	0.471	0.26	0.99	0
panNEN	440	Endocrine_only	0.4	4.14	0	0	0	0	0	0	0.95	0.32	0
panNEN	433	Endocrine_only	4.67	0	0	0	0	0	0.003	0.471	0.17	1.03	0
panNEN	453	Endocrine_only	3.3	0	1.08	0	0	0	0.002	0.314	0.53	0.86	0
panNEN	447	Endocrine_only	4.35	0.09	0.04	0	0	0	0.002	0.314	0.64	0.79	0
panNEN	489	Endocrine_only	2.91	0	1.26	0	0	0	0.002	0.314	0.62	0.82	0
panNEN	492	Endocrine_only	4.61	0	0.02	0	0	0	0.003	0.471	0.42	0.91	0
panNEN	428	Endocrine_only	4.27	0	0.01	0	0	0	0.003	0.471	0.42	0.91	0
panNEN	431	Endocrine_only	4.32	0	0.59	0	0	0	0.017	1	0.05	1.07	0
panNEN	455	Endocrine_only	3.91	0	0	0	0	0	0.002	0.314	0.1	1.06	0
panNEN	497	Endocrine_only	4.61	0	0.01	0	0	0	0.005	0.785	0.2	1.02	0
NEN	AC100	Exocrine_only	2.45	2.92	0	0	0	0	0.00100705	0.158107	0.56	0.83	0
NEN	AC111	Exocrine_only	4.86	0	0	0	0	0	0.0231621	1	0.09	1.06	0
NEN	AC113	Exocrine_only	4.67	0	0	0	0	0	0.0251762	1	0.08	1.07	0
NEN	AC127	Exocrine_only	4.62	0.02	0	0	0	0	0.0241692	1	0.09	1.07	0
NEN	AC133	Exocrine_only	5.08	0	0	0	0	0	0.0161128	1	0.12	1.05	0
NEN	AC141	Exocrine_only	4.66	0	0	0	0	0	0.0312185	1	0.06	1.08	0
NEN	AC143	Exocrine_only	4.69	0	0	0	0	0	0.0171198	1	0.11	1.05	0
NEN	AC146	Exocrine_only	4.38	0	0	0	0	0	0.0261833	1	0.08	1.07	0
NEN	AC147	Exocrine_only	4.91	0	0	0.22	0	0	0.0281974	1	0.07	1.07	0
NEN	AC157	Exocrine_only	4.93	0	0	0	0	0	0.020141	1	0.1	1.06	0
NEN	AC158	Exocrine_only	4.27	0	0	0.07	0	0	0.0241692	1	0.09	1.06	0
NEN	AC162	Exocrine_only	5.04	0	0	0	0	0	0.0231621	1	0.09	1.06	0
NEN	AC16	Exocrine_only	4.36	0	0	0	0	0	0.0251762	1	0.08	1.07	0
NEN	AC188	Exocrine_only	2.29	0	0	3.35	0	0	0	0	0.82	0.59	0
NEN	AC196	Exocrine_only	3.99	0	0	0.09	0	0	0.0261833	1	0.08	1.07	0
NEN	AC199	Exocrine_only	5.16	0	0	0	0	0	0.0191339	1	0.11	1.06	0
NEN	AC203	Exocrine_only	4.67	0	0	0	0	0	0.0241692	1	0.09	1.07	0
NEN	AC205	Exocrine_only	5.05	0	0	0	0	0	0.0302115	1	0.07	1.08	0
NEN	AC206	Exocrine_only	5.02	0	0	0	0	0	0.0140987	1	0.13	1.05	0
NEN	AC208	Exocrine_only	5.01	0	0	0	0	0	0.0221551	1	0.1	1.06	0
NEN	AC236	Exocrine_only	4.91	0	0	0	0	0	0.0161128	1	0.12	1.05	0
NEN	AC241	Exocrine_only	4.94	0	0	0	0	0	0.0261833	1	0.08	1.07	0
NEN	AC242	Exocrine_only	5.06	0	0	0	0	0	0.0322256	1	0.06	1.08	0
NEN	AC243	Exocrine_only	5.22	0	0	0.14	0	0	0.0251762	1	0.08	1.06	0
NEN	AC244	Exocrine_only	4.73	0	0	0	0	0	0.0231621	1	0.09	1.06	0
NEN	AC246	Exocrine_only	5.18	0	0	0	0	0	0.0261833	1	0.08	1.07	0
NEN	AC248	Exocrine_only	5.11	0	0	0	0	0	0.0251762	1	0.08	1.07	0
NEN	AC252	Exocrine_only	5.03	0	0	0	0	0	0.0231621	1	0.09	1.06	0
NEN	AC259	Exocrine_only	4.7	0	0	0	0	0	0.0181269	1	0.11	1.06	0
NEN	AC261	Exocrine_only	4.98	0	0	0	0	0	0.0231621	1	0.09	1.06	0
NEN	AC262	Exocrine_only	4.81	0	0	0	0	0	0.0292044	1	0.07	1.07	0
NEN	AC263	Exocrine_only	4.52	0	0	0	0	0	0.0281974	1	0.07	1.07	0
NEN	AC267	Exocrine_only	4.78	0	0	0	0	0	0.0302115	1	0.07	1.08	0
NEN	AC268	Exocrine_only	5.34	0	0	0	0	0	0.0513595	1	0.05	1.08	0
NEN	AC270	Exocrine_only	4.4	0	0	0	0	0	0.0392749	1	0.05	1.08	0
NEN	AC271	Exocrine_only	5.25	0	0	0	0	0	0.0483384	1	0.05	1.08	0
NEN	AC273	Exocrine_only	5.21	0	0	0	0	0	0.0241692	1	0.09	1.07	0
NEN	AC274	Exocrine_only	5.04	0	0	0	0	0	0.0251762	1	0.08	1.07	0
NEN	AC277	Exocrine_only	5.43	0	0	0	0	0	0.0251762	1	0.08	1.07	0
NEN	AC281	Exocrine_only	5.21	0	0	0	0	0	0.0151057	1	0.12	1.05	0
NEN	AC283	Exocrine_only	4.87	0	0	0	0	0	0.0231621	1	0.09	1.06	0
NEN	AC286	Exocrine_only	5.31	0	0	0	0	0	0.0271903	1	0.07	1.07	0
NEN	AC288	Exocrine_only	4.97	0	0	0	0	0	0.0261833	1	0.08	1.07	0
NEN	AC300	Exocrine_only	5.05	0	0	0	0	0	0.00704935	1	0.18	1.02	0
NEN	AC301	Exocrine_only	4.95	0	0	0	0	0	0.0261833	1	0.08	1.07	0
NEN	AC314	Exocrine_only	4.98	0	0	0	0	0	0.0261833	1	0.08	1.07	0
NEN	AC315	Exocrine_only	4.93	0	0	0	0	0	0.0271903	1	0.07	1.07	0
NEN	AC316	Exocrine_only	5	0	0	0	0	0	0.0231621	1	0.09	1.06	0
NEN	AC319	Exocrine_only	4.83	0	0	0	0	0	0.0161128	1	0.12	1.05	0
NEN	AC383	Exocrine_only	4.97	0	0	0	0	0	0.0251762	1	0.08	1.07	0
NEN	AC384	Exocrine_only	4.55	0	0	0	0	0	0.0140987	1	0.13	1.05	0
NEN	AC388	Exocrine_only	4.91	0	0.27	0	0	0	0.0171198	1	0.11	1.05	0
NEN	AC389	Exocrine_only	5.2	0	0	0	0	0	0.0241692	1	0.09	1.07	0
NEN	AC392	Exocrine_only	5.1	0	0	0	0	0	0.0251762	1	0.08	1.07	0
NEN	AC395	Exocrine_only	5.22	0	0	0	0	0	0.0221551	1	0.1	1.06	0
NEN	AC417	Exocrine_only	5.29	0	0	0	0	0	0.0140987	1	0.14	1.04	0
NEN	AC430	Exocrine_only	4.16	0.02	1.58	0	0	0	0.00503525	0.790534	0.29	0.96	0
NEN	AC452	Exocrine_only	5.55	0	0	0	0	0	0.00302115	0.47432	0.41	0.91	0
NEN	AC455	Exocrine_only	5.43	0	0	0	0	0	0.0151057	1	0.13	1.05	0
NEN	AC468	Exocrine_only	4.84	0	0	0	0	0	0.0251762	1	0.08	1.07	0
NEN	AC47	Exocrine_only	4.92	0	0	0	0	0	0.0140987	1	0.13	1.05	0
NEN	AC480	Exocrine_only	5.11	0	0	0	0	0	0.0191339	1	0.11	1.06	0
NEN	AC490	Exocrine_only	5.39	0	0	0	0	0	0.0231621	1	0.09	1.06	0
NEN	AC494	Exocrine_only	5.23	0	0	0	0	0	0.0231621	1	0.09	1.06	0
NEN	AC495	Exocrine_only	5.29	0	0	0	0	0	0.0221551	1	0.1	1.06	0
NEN	AC496	Exocrine_only	4.93	0	0	0	0	0	0.0241692	1	0.09	1.07	0
NEN	AC497	Exocrine_only	5.29	0	0	0	0	0	0.0231621	1	0.09	1.06	0
NEN	AC498	Exocrine_only	5.07	0	0	0	0	0	0.0171198	1	0.11	1.05	0
NEN	AC508	Exocrine_only	5.43	0	0	0	0	0	0.0151057	1	0.12	1.05	0
NEN	AC509	Exocrine_only	5.71	0	0	0.1	0	0	0.0191339	1	0.11	1.06	0
NEN	AC510	Exocrine_only	5.68	0	0	0.01	0	0	0.0060423	0.94864	0.21	1.01	0
NEN	AC534	Exocrine_only	3.92	0	0.02	1.26	0	0	0.00503525	0.790534	0.29	0.99	0
NEN	AC535	Exocrine_only	2.92	0	2.23	0	0	0	0.00302115	0.47432	0.34	0.94	0
NEN	AC539	Exocrine_only	5.06	0	0	0	0	0	0.0251762	1	0.08	1.07	0
NEN	AC540	Exocrine_only	5.09	0	0	0	0	0	0.0251762	1	0.08	1.07	0
NEN	AC541	Exocrine_only	5.17	0	0	0	0	0	0.0231621	1	0.1	1.06	0
NEN	AC542	Exocrine_only	4.86	0	0	0	0	0	0.0241692	1	0.09	1.07	0
NEN	AC543	Exocrine_only	5.11	0	0	0	0	0	0.0231621	1	0.09	1.06	0
NEN	AC576	Exocrine_only	4.81	0	0	0	0	0	0.0151057	1	0.13	1.05	0
NEN	AC577	Exocrine_only	5.44	0	0	0	0	0	0.0231621	1	0.1	1.06	0
NEN	AC578	Exocrine_only	5.07	0	0	0	0	0	0.0261833	1	0.08	1.07	0
NEN	AC579	Exocrine_only	5.29	0	0	0	0	0	0.0241692	1	0.09	1.07	0
NEN	AC603	Exocrine_only	4.76	0	0	0	0	0	0.0292044	1	0.07	1.07	0
NEN	AC606	Exocrine_only	5.72	0	0	0	0	0	0.0191339	1	0.1	1.06	0
NEN	AC609	Exocrine_only	5.83	0	0	0	0	0	0.0120846	1	0.15	1.04	0
NEN	AC60	Exocrine_only	5.04	0	0	0	0	0	0.0241692	1	0.09	1.07	0
NEN	AC610	Exocrine_only	5.62	0	0	0	0	0	0.0161128	1	0.12	1.05	0
NEN	AC611	Exocrine_only	5.61	0	0	0	0	0	0.0191339	1	0.11	1.06	0
NEN	AC612	Exocrine_only	5.68	0	0	0	0	0	0.0161128	1	0.12	1.05	0
NEN	AC61	Exocrine_only	5.5	0	0	0	0	0	0.0332326	1	0.06	1.08	0
NEN	AC630	Exocrine_only	5.85	0	0	0	0	0	0.0171198	1	0.11	1.05	0
NEN	AC631	Exocrine_only	4.66	0	0	0	0	0	0.00302115	0.47432	0.38	0.93	0
NEN	AC632	Exocrine_only	5.03	0	0	0	0	0	0.0140987	1	0.14	1.04	0
NEN	AC633	Exocrine_only	4.88	0	0	0	0	0	0.00906344	1	0.16	1.03	0
NEN	AC636	Exocrine_only	5.51	0	0	0.21	0	0	0.0161128	1	0.12	1.05	0
NEN	AC646	Exocrine_only	5.15	0	0	0	0	0	0.0231621	1	0.09	1.06	0
NEN	AC652	Exocrine_only	5.01	0	0	0	0	0	0.0493454	1	0.05	1.08	0
NEN	AC75	Exocrine_only	4.35	0	0	0	0	0	0.0221551	1	0.1	1.06	0
NEN	AC79	Exocrine_only	3.93	0	0	0	0	0	0.0251762	1	0.08	1.07	0
NEN	AC99	Exocrine_only	4.41	0	0	0	0	0	0.0322256	1	0.06	1.08	0
NEN	127402	Exocrine_only	6.25	0	0.05	0	0	0	0.004004	0.628629	0.23	1	0
NEN	128802	Exocrine_only	4.35	0	0	0	0	0	0.02002	1	0.11	1.06	0
NEN	136901	Exocrine_only	4.15	0	0	0	0	0	0.029029	1	0.09	1.07	0
NEN	140302	Exocrine_only	3.89	0	0	0	0	0	0.025025	1	0.1	1.06	0
NEN	141901	Exocrine_only	3.76	0	0	0.33	0	0	0.023023	1	0.1	1.05	0
NEN	145502	Exocrine_only	4.25	0	0	0	0	0	0.023023	1	0.1	1.06	0
NEN	IC02	Exocrine_only	3.81	0	0	0	0	0	0.016016	1	0.11	1.06	0
NEN	IC15	Exocrine_only	4.92	0	0.62	0	0	0	0.004004	0.628629	0.23	0.99	0
NEN	INET17	Exocrine_only	4.5	0	0	0	0	0	0.013013	1	0.14	1.04	0
NEN	145702	Exocrine_only	4.82	0	0	0	0	0	0.00700701	1	0.2	1.02	0
NEN	127403	Exocrine_only	5.46	0	0	0	0	0	0.003003	0.471471	0.24	1	0
NEN	110202	Exocrine_only	6.15	0	0	0	0	0	0	0	0.38	0.93	0
NEN	121103	Exocrine_only	4.2	0	0	0	0	0	0.015015	1	0.12	1.05	0
NEN	123402	Exocrine_only	4.54	0	0	0	0	0	0.015015	1	0.12	1.05	0
NEN	124101	Exocrine_only	4.46	0	0	0.26	0	0	0.013013	1	0.13	1.04	0
NEN	124702	Exocrine_only	4.4	0	0	0	0	0	0.014014	1	0.12	1.05	0
NEN	132502	Exocrine_only	2.34	0	0	0	0	0	0.0890891	1	0.04	1.09	0
NEN	ID10	Exocrine_only	0	0	20.98	9.78	0	0	0.504	1	0	1.2	0
NEN	ID18	Exocrine_only	38.19	0	0	0	0	0	0.001	0.157	0.97	0.56	0
NEN	ID57	Exocrine_only	0	0	0	25.05	0	0	0.001	0.157	0.98	0.66	0
NEN	ID62	Exocrine_only	3.11	0	3.39	24.67	0	0	0.323	1	0	1.61	0
NEN	6XB3UH	Exocrine_only	4.66	0	0	0	0	0	0.015	1	0.12	1.05	0
NEN	78TMTP	Exocrine_only	5.03	0	0	0	0	0	0.005	0.785	0.18	1.02	0
NEN	BD26XP	Exocrine_only	4.96	0	0	0	0	0	0.015	1	0.12	1.05	0
NEN	BQKQ5F	Exocrine_only	5.48	0	0	0	0	0	0.002	0.314	0.27	0.98	0
NEN	DZF89G	Exocrine_only	4.45	0	0	0	0	0	0.013	1	0.13	1.05	0
NEN	KMM7GU	Exocrine_only	3.99	0	0	1.71	0	0	0	0	0.8	0.64	0
NEN	LDUYDE	Exocrine_only	5.25	0	0	0	0	0	0.003	0.471	0.26	0.99	0
NEN	LF31AW	Exocrine_only	5.06	0	0	0	0	0	0.015	1	0.13	1.05	0
NEN	PB1A	Exocrine_only	4.94	0	0	0	0	0	0.01	1	0.14	1.04	0
NEN	PP8L7S	Exocrine_only	4.6	0	0	0	0	0	0.008	1	0.16	1.04	0
NEN	Q3WYRC	Exocrine_only	4.94	0	0	0	0	0	0.015	1	0.12	1.05	0
NEN	QLC9	Exocrine_only	4.83	0	0	0	0	0	0.018	1	0.11	1.06	0
NEN	RSFJTH	Exocrine_only	3.78	0	0	0	0	0	0.019	1	0.11	1.06	0
NEN	PPPWN	Exocrine_only	4.7	0	0.01	0	0	0	0.005	0.785	0.19	1.02	0
NEN	C_NEC2	Exocrine_only	0	30.72	0	0	0	0	0.001	0.157	0.26	0.97	0
NEN	C_NEC3	Exocrine_only	0	31.86	0	0	0	0	0.003	0.471	0.19	0.98	0
NEN	C_NEC4	Exocrine_only	0	31.1	0	0	0	0	0.001	0.157	0.24	0.97	0
NEN	E_NEC1	Exocrine_only	0	25.29	0	0	0	0	0.002	0.314	0.22	0.98	0
NEN	G_NEC1	Exocrine_only	0	30.86	0	0	0	0	0.001	0.157	0.24	0.98	0
NEN	G_NEC1Li	Exocrine_only	0	28.85	0	0	0	0	0.001	0.157	0.24	0.98	0
NEN	G_NEC2	Exocrine_only	0	29.32	0	0	0	0	0.001	0.157	0.32	0.96	0
NEN	G_NEC3	Exocrine_only	0	35.39	0	0	0	0	0.001	0.157	0.26	0.97	0
NEN	H_NEC1	Exocrine_only	0	32.45	0	0	0	0	0.002	0.314	0.23	0.98	0
NEN	C_NEC1	Exocrine_only	0	30.58	0	0	0	0	0.005	0.785	0.17	0.99	0
NEN	P_NET1	Exocrine_only	0	37.97	0	0.45	0	0	0.005	0.785	0.15	0.99	0
NEN	P_NEC2	Exocrine_only	0	34.71	0	0	0	0	0.002	0.314	0.22	0.98	0
NEN	B_NEC1	Exocrine_only	0	35.09	0	0	0	0	0.001	0.157	0.24	0.98	0
NEN	B_NET1	Exocrine_only	0	41.75	0	0	0	0	0.005	0.785	0.17	0.99	0
NEN	SCLC3	Exocrine_only	0	29.59	0	0	0	0	0.001	0.157	0.24	0.98	0
NEN	SCLC4	Exocrine_only	0	34.36	0	0	0	0	0.002	0.314	0.22	0.98	0
NEN	SCLC2	Exocrine_only	0	31.52	0	0	0	0	0.002	0.314	0.23	0.98	0
NEN	SCLC1	Exocrine_only	0	33.05	0	0	0	0	0.004	0.628	0.18	0.98	0
NEN	D_NET1	Exocrine_only	0	38.24	0	0	0	0	0.001	0.157	0.25	0.97	0
NEN	E_NEC2	Exocrine_only	0	30.97	0	0	0	0	0.001	0.157	0.25	0.97	0
NEN	P_NEC1	Exocrine_only	0	31.99	0	0	0	0	0.001	0.157	0.29	0.97	0
NEN	C_NEC6	Exocrine_only	0	28.78	0	0	0	0	0.001	0.157	0.3	0.97	0
Control	GSM1216753	Exocrine_only	1.61	0.02	0.14	0.1	0	0	0	0	0.21	0.98	0
Control	GSM1216754	Exocrine_only	1.58	0.03	0.15	0.1	0	0	0	0	0.19	0.98	0
Control	GSM1216755	Exocrine_only	1.62	0.02	0.14	0.09	0	0	0	0	0.22	0.97	0
Control	GSM1216756	Exocrine_only	1.52	0.03	0.23	0.1	0	0	0	0	0.23	0.97	0
Control	GSM1216757	Exocrine_only	1.45	0.03	0.16	0.12	0	0	0	0	0.19	0.98	0
Control	GSM1216758	Exocrine_only	1.52	0.02	0.17	0.11	0	0	0	0	0.22	0.98	0
Control	GSM1216759	Exocrine_only	1.58	0.02	0.15	0.09	0	0	0	0	0.21	0.98	0
Control	GSM1216760	Exocrine_only	1.69	0.02	0.13	0.1	0	0	0	0	0.22	0.97	0
Control	GSM1216761	Exocrine_only	1.54	0.03	0.15	0.1	0	0	0	0	0.2	0.98	0
Control	GSM1216762	Exocrine_only	1.57	0.02	0.15	0.06	0	0	0	0	0.18	0.98	0
Control	GSM1216763	Exocrine_only	1.6	0.02	0.13	0.08	0	0	0	0	0.2	0.98	0
Control	GSM1216764	Exocrine_only	1.56	0.02	0.14	0.1	0	0	0	0	0.21	0.98	0
Control	GSM1216765	Exocrine_only	1.24	0.02	0.13	0.51	0	0	0	0	0.32	0.95	0
Control	GSM1216766	Exocrine_only	1.55	0.02	0.15	0.11	0	0	0	0	0.2	0.98	0
Control	GSM1216767	Exocrine_only	1.56	0.02	0.15	0.1	0	0	0	0	0.2	0.98	0
Control	GSM1216768	Exocrine_only	1.69	0.01	0.11	0.08	0	0	0	0	0.24	0.97	0
Control	GSM1216769	Exocrine_only	1.62	0.02	0.14	0.1	0	0	0	0	0.21	0.98	0
Control	GSM1216770	Exocrine_only	1.64	0.02	0.14	0.1	0	0	0	0	0.22	0.98	0
Control	GSM1216771	Exocrine_only	1.6	0.02	0.15	0.1	0	0	0	0	0.21	0.98	0
Control	GSM1216772	Exocrine_only	1.62	0.02	0.14	0.11	0	0	0	0	0.2	0.98	0
Control	GSM1216773	Exocrine_only	1.63	0.02	0.13	0.1	0	0	0	0	0.21	0.98	0
Control	GSM1216774	Exocrine_only	1.59	0.02	0.15	0.1	0	0	0	0	0.21	0.98	0
Control	GSM1216775	Exocrine_only	1.74	0.01	0.09	0.07	0	0	0	0	0.23	0.97	0
Control	GSM1216776	Exocrine_only	1.62	0.02	0.15	0.1	0	0	0	0	0.21	0.98	0
Control	GSM1216777	Exocrine_only	1.65	0.02	0.13	0.09	0	0	0	0	0.2	0.98	0
Control	GSM1216778	Exocrine_only	1.54	0.02	0.14	0.09	0	0	0	0	0.21	0.98	0
Control	GSM1216779	Exocrine_only	1.61	0.03	0.15	0.1	0	0	0	0	0.21	0.98	0
Control	GSM1216780	Exocrine_only	1.54	0.02	0.16	0.07	0	0	0	0	0.2	0.98	0
Control	GSM1216781	Exocrine_only	1.6	0.02	0.14	0.1	0	0	0	0	0.21	0.98	0
Control	GSM1216782	Exocrine_only	1.62	0.02	0.15	0.1	0	0	0	0	0.21	0.98	0
Control	GSM1216783	Exocrine_only	1.55	0.02	0.13	0.1	0	0	0	0	0.19	0.98	0
Control	GSM1216784	Exocrine_only	1.66	0.01	0.11	0.08	0	0	0	0	0.23	0.97	0
Control	GSM1216785	Exocrine_only	1.61	0.02	0.13	0.1	0	0	0	0	0.21	0.98	0
Control	GSM1216786	Exocrine_only	1.61	0.02	0.14	0.1	0	0	0	0	0.2	0.98	0
Control	GSM1216787	Exocrine_only	1.6	0.02	0.14	0.1	0	0	0	0	0.21	0.98	0
Control	GSM1216788	Exocrine_only	1.62	0.02	0.13	0.1	0	0	0	0	0.2	0.98	0
Control	GSM1216789	Exocrine_only	1.63	0.02	0.15	0.1	0	0	0	0	0.22	0.98	0
Control	GSM1216790	Exocrine_only	1.74	0.01	0.1	0.07	0	0	0	0	0.22	0.97	0
Control	GSM1216791	Exocrine_only	1.61	0.02	0.14	0.1	0	0	0	0	0.21	0.98	0
Control	GSM1216792	Exocrine_only	1.56	0.02	0.13	0.09	0	0	0	0	0.21	0.98	0
Control	GSM1216793	Exocrine_only	1.57	0.02	0.14	0.1	0	0	0	0	0.21	0.98	0
Control	GSM1216794	Exocrine_only	1.59	0.02	0.14	0.1	0	0	0	0	0.22	0.98	0
Control	GSM1216795	Exocrine_only	1.59	0.02	0.13	0.09	0	0	0	0	0.22	0.98	0
Control	GSM1216796	Exocrine_only	1.61	0.02	0.13	0.11	0	0	0	0	0.2	0.98	0
Control	GSM1216797	Exocrine_only	1.57	0.02	0.14	0.1	0	0	0	0	0.21	0.98	0
Control	GSM1216798	Exocrine_only	1.55	0.02	0.13	0.1	0	0	0	0	0.2	0.98	0
Control	GSM1216799	Exocrine_only	1.6	0.02	0.15	0.1	0	0	0	0	0.22	0.98	0
Control	GSM1216800	Exocrine_only	1.63	0.02	0.13	0.1	0	0	0	0	0.2	0.98	0
Control	GSM1216801	Exocrine_only	1.59	0.02	0.14	0.11	0	0	0	0	0.21	0.98	0
Control	GSM1216802	Exocrine_only	1.54	0.03	0.15	0.11	0	0	0	0	0.19	0.98	0
Control	GSM1216803	Exocrine_only	1.62	0.02	0.15	0.09	0	0	0	0	0.21	0.98	0
Control	GSM1216804	Exocrine_only	1.16	0.02	0.59	0.09	0	0	0	0	0.31	0.95	0
Control	GSM1216805	Exocrine_only	1.62	0.02	0.14	0.1	0	0	0	0	0.21	0.98	0
Control	GSM1216806	Exocrine_only	1.55	0.02	0.22	0.09	0	0	0	0	0.24	0.97	0
Control	GSM1216807	Exocrine_only	1.61	0.02	0.13	0.09	0	0	0	0	0.21	0.98	0
Control	GSM1216808	Exocrine_only	1.5	0.03	0.16	0.11	0	0	0	0	0.2	0.98	0
Control	GSM1216809	Exocrine_only	1.78	0	0.03	0.03	0	0	0	0	0.35	0.95	0
Control	GSM1216810	Exocrine_only	1.64	0.02	0.13	0.09	0	0	0	0	0.22	0.98	0
Control	GSM1216811	Exocrine_only	1.46	0.19	0.14	0.1	0	0	0	0	0.31	0.95	0
Control	GSM1216812	Exocrine_only	1.62	0.02	0.14	0.1	0	0	0	0	0.21	0.98	0
Control	GSM1216813	Exocrine_only	1.16	0.03	0.56	0.09	0	0	0	0	0.31	0.95	0
Control	GSM1216814	Exocrine_only	1.6	0.02	0.16	0.1	0	0	0	0	0.21	0.98	0
Control	GSM1216815	Exocrine_only	1.55	0.03	0.15	0.08	0	0	0	0	0.19	0.98	0
Control	GSM1216816	Exocrine_only	1.53	0.02	0.13	0.1	0	0	0	0	0.2	0.98	0
Control	GSM1216817	Exocrine_only	1.59	0.02	0.15	0.11	0	0	0	0	0.2	0.98	0
Control	GSM1216818	Exocrine_only	1.59	0.02	0.13	0.15	0	0	0	0	0.22	0.98	0
Control	GSM1216819	Exocrine_only	1.57	0.02	0.13	0.09	0	0	0	0	0.21	0.98	0
Control	GSM1216820	Exocrine_only	1.65	0.02	0.14	0.1	0	0	0	0	0.22	0.98	0
Control	GSM1216821	Exocrine_only	1.7	0.01	0.1	0.07	0	0	0	0	0.23	0.97	0
Control	GSM1216822	Exocrine_only	1.57	0.02	0.16	0.11	0	0	0	0	0.2	0.98	0
Control	GSM1216823	Exocrine_only	1.55	0.03	0.16	0.11	0	0	0	0	0.2	0.98	0
Control	GSM1216824	Exocrine_only	1.59	0.02	0.13	0.1	0	0	0	0	0.2	0.98	0
Control	GSM1216825	Exocrine_only	1.57	0.03	0.15	0.1	0	0	0	0	0.2	0.98	0
Control	GSM1216826	Exocrine_only	1.56	0.02	0.14	0.1	0	0	0	0	0.21	0.98	0
Control	GSM1216827	Exocrine_only	1.57	0.02	0.15	0.1	0	0	0	0	0.21	0.98	0
Control	GSM1216828	Exocrine_only	1.71	0.01	0.1	0.08	0	0	0	0	0.23	0.97	0
Control	GSM1216829	Exocrine_only	1.59	0.02	0.15	0.1	0	0	0	0	0.2	0.98	0
Control	GSM1216830	Exocrine_only	1.64	0.02	0.16	0.1	0	0	0	0	0.22	0.97	0
Control	GSM1216831	Exocrine_only	1.57	0.02	0.14	0.11	0	0	0	0	0.19	0.98	0
Control	GSM1216832	Exocrine_only	1.12	0.02	0.57	0.1	0	0	0	0	0.29	0.96	0
Control	GSM1216833	Exocrine_only	1.59	0.02	0.14	0.09	0	0	0	0	0.21	0.98	0
Control	GSM1216834	Exocrine_only	1.65	0.02	0.14	0.1	0	0	0	0	0.19	0.98	0
Control	GSM1216835	Exocrine_only	1.55	0.02	0.15	0.09	0	0	0	0	0.18	0.98	0
Control	GSM1216836	Exocrine_only	1.59	0.02	0.14	0.1	0	0	0	0	0.21	0.98	0
Control	GSM1216837	Exocrine_only	1.61	0.02	0.14	0.1	0	0	0	0	0.2	0.98	0
Control	GSM1216838	Exocrine_only	1.58	0.02	0.14	0.11	0	0	0	0	0.2	0.98	0
Control	GSM1216839	Exocrine_only	1.58	0.02	0.15	0.09	0	0	0	0	0.2	0.98	0
Control	GSM1216840	Exocrine_only	1.61	0.02	0.14	0.1	0	0	0	0	0.23	0.97	0
Control	GSM1216841	Exocrine_only	1.61	0.02	0.13	0.11	0	0	0	0	0.2	0.98	0

## Sheet: C - BSEq-sc vs CIBERSORTx
Sample	Alpha	alpha_X	Beta	beta_X	Gamma	gamma_X	Delta	delta_X	Acinar	acinar_X	Ductal	ductal_X	Exocrine_like	exocrine_like_X	P_value	p_value_X	Correlation	correlation_X	RMSE	rmse_X
425	0.46	0.19998	0	0	0.5	0.80002	0	0	0	0	0.04	0	0.04	0	0	0	0.87	0.955709	0.68	0.511355
427	0.92	0.733411	0	0	0.02	0.266589	0	0	0	0	0.06	0	0.06	0	0.002	0.005	0.37	0.313371	0.93	0.953668
428	0.97	0.985517	0	0	0	0.0144826	0	0	0	0	0.03	0	0.03	0	0.001	0.001	0.43	0.408246	0.91	0.915645
431	0.5	0.0388907	0	0.0173971	0	0.263856	0	0.0769755	0	0	0.5	0.602881	0.5	0.6	0.016	0.331	0.08	0.00153095	1.01	1.02733
432	0.83	0.825154	0	0	0	0	0.03	0.158092	0	0	0.14	0.0167534	0.14	0.02	0.002	0.006	0.29	0.28057	0.97	0.982499
433	0.26	0.624063	0	0	0	0.00144314	0	0.00584169	0	0	0.74	0.368653	0.74	0.37	0.001	0.018	0.48	0.126073	0.92	1.00901
434	0.11	0	0	0	0.63	1	0	0	0	0	0.25	0	0.25	0	0	0	0.8	0.838896	0.71	0.573837
435	0.37	0.0948981	0	0	0	0.00472771	0.02	0.603063	0	0	0.61	0.297311	0.61	0.3	0.002	0.016	0.33	0.159848	0.95	1.3347
436	0.8	0.645903	0	0	0	0	0	0	0	0	0.2	0.354097	0.2	0.35	0.002	0.006	0.32	0.290419	0.95	0.957273
437	0.01	0.000287721	0.3	0.997071	0	0.0026414	0	0	0	0	0.69	0	0.69	0	0.016	0.018	0.08	0.12714	1.03	1.35449
438	0.98	1	0	0	0	0	0	0	0	0	0.02	0	0.02	0	0	0	0.6	0.712853	0.81	0.736334
440	0.06	0.00737157	0.86	0.992628	0	0	0	0	0	0	0.09	0	0.09	0	0	0	0.95	0.982819	0.31	0.195024
441	0	0	0	0	0.99	1	0	0	0	0	0.01	0	0.01	0	0	0	0.96	0.99797	0.42	0.346709
443	0	0	0	0	0.98	1	0	0	0	0	0.02	0	0.02	0	0	0	0.96	0.984297	0.43	0.371725
447	0.84	0.790239	0.03	0.0426096	0.01	0.00899498	0	0	0.12	0.158156	0	0	0.12	0.16	0	0	0.6	0.670671	0.81	0.780672
449	0.46	0.493129	0.24	0.301736	0.01	0.00688922	0	0	0.18	0.198245	0.11	0	0.29	0.2	0	0	0.66	0.666249	0.79	0.773797
452	0.65	0.625926	0.03	0.0665914	0	0.00186602	0	0.00193003	0.23	0.303686	0.08	0	0.31	0.3	0.004	0	0.21	0.498984	1	0.867294
453	0.74	0.281415	0	0	0.23	0.717661	0	0	0	0.000924216	0.03	0	0.03	0	0	0.002	0.54	0.373667	0.85	0.93534
455	0.07	0	0	0	0	0.00851529	0	0.0305101	0	0	0.93	0.960975	0.93	0.96	0.001	0.05	0.49	0.0498069	0.93	1.00045
456	0.87	0.817843	0	0.0235852	0	0.0858958	0	0.00310964	0	0	0.13	0.0695661	0.13	0.07	0.002	0.005	0.31	0.326403	0.96	0.948509
457	0.02	0	0	0.0606204	0	0	0	0	0	0	0.98	0.93938	0.98	0.94	0.001	0.038	0.5	0.060647	0.93	0.999666
459	0.04	0	0.96	1	0	0	0	0	0	0	0	0	0	0	0	0	0.97	0.984225	0.23	0.189998
489	0.71	0.390355	0	0	0.28	0.609645	0	0	0	0	0.01	0	0.01	0	0	0	0.63	0.651917	0.81	0.78499
491	0.76	0.923	0.06	0.060213	0.02	0.016787	0	0	0	0	0.16	0	0.16	0	0	0	0.88	0.936269	0.68	0.59405
492	0.97	0.901621	0	0	0	0.0970309	0	0	0	0	0.02	0.00134855	0.02	0	0.001	0.001	0.43	0.427207	0.9	0.904201
497	0.91	0.974141	0	0	0	0.0202526	0	0.00560658	0	0	0.09	0	0.09	0	0.005	0.008	0.21	0.267562	1.01	0.985714
498	0.98	0.983019	0	0.0169807	0	0	0	0	0	0	0.02	0	0.02	0	0.001	0	0.45	0.435018	0.89	0.901418
500	0.01	0.0104764	0.01	0.0283131	0.94	0.897534	0	0	0.05	0.0636767	0	0	0.05	0.06	0	0	0.91	0.830286	0.51	0.604646
501	0.61	0.574413	0	0.0906323	0	0.000432416	0	0.0741102	0	0	0.39	0.260412	0.39	0.26	0.002	0.007	0.33	0.270412	0.94	0.964637
1286	0.11	0.047167	0.3	0.644471	0	0.000573935	0	0.0039568	0	0	0.59	0.303831	0.59	0.3	0	0	0.85	0.918039	0.72	0.458773
1344	0.07	0	0	0	0	0	0	0	0	0	0.93	1	0.93	1	0	0.018	0.47	0.122494	0.93	0.993117
1401	0.83	0.844155	0	0.0111806	0	0.0158076	0	0	0	0	0.17	0.128856	0.17	0.13	0.001	0.001	0.42	0.422504	0.91	0.906252
1418	0.77	0.812273	0	0	0	0	0	0.0864022	0	0	0.23	0.101325	0.23	0.1	0.003	0.01	0.31	0.236892	0.95	0.989917
1444	0.84	0.87473	0	0.0323542	0	0	0	0	0	0	0.16	0.0929159	0.16	0.09	0.002	0.002	0.39	0.37631	0.92	0.927916
105103	0.01	0	0	0	0	0	0	0	0	0	0.99	1	0.99	1	0	0.017	0.51	0.133497	0.93	0.992144
130002	0.7	0.33838	0	0	0	0	0	0	0	0	0.3	0.66162	0.3	0.66	0.003	0.011	0.32	0.212608	0.95	0.977557
130003	0.54	0.424258	0	0	0	0	0	0	0	0	0.46	0.575742	0.46	0.58	0.003	0.011	0.29	0.207596	0.96	0.978216
135602	0	0	0	0	0	0	0	0.070024	0	0.147874	1	0.782102	1	0.93	0	0.001	0.67	0.396235	0.9	0.930071
135604	0.26	0.394203	0	0	0	0	0	0	0	0	0.74	0.605797	0.74	0.61	0.001	0.011	0.45	0.214443	0.93	0.976704
139101	0.08	0	0	0	0	0	0	0	0	0	0.92	1	0.92	1	0	0.025	0.52	0.0893692	0.92	0.99604
148402	0.46	0.702359	0	0	0	0.246736	0	0	0	0	0.54	0.0509056	0.54	0.05	0.002	0.016	0.36	0.151423	0.94	1.01526
1MA1EB	0.07	0	0	0	0	0	0	0	0.93	0	0	1	0.93	1	0.001	0.019	0.57	0.114873	0.92	0.99379
2S1GVX	0.77	0.390869	0	0	0	0.00235819	0	0	0.23	0	0	0.606773	0.23	0.61	0.003	0.015	0.23	0.176597	0.99	0.984622
6GUV8	0.34	0	0	0	0	0.0092623	0.01	0.428248	0.65	0	0	0.56249	0.65	0.56	0.004	0.044	0.22	0.0553657	0.97	1.22037
AWM6R8	0.9	0.818148	0	0	0	0	0	0	0.1	0	0	0.181852	0.1	0.18	0.002	0.001	0.44	0.4201	0.9	0.907535
EWD6B4	0.11	0	0	0	0	0	0	0	0.89	0	0	1	0.89	1	0.001	0.049	0.55	0.0513593	0.92	0.999383
GJCTR	0.5	0	0	0	0	0.107074	0	0	0.5	0	0	0.892926	0.5	0.89	0.003	0.154	0.29	0.0134974	0.96	1.00424
GR8RY7	0.5	0.396546	0	0	0	0.000479911	0	0.00335596	0.5	0	0	0.599619	0.5	0.6	0.004	0.031	0.19	0.0729881	0.98	1.00631
ID1	0.01	0.110029	0.98	0.771241	0.01	0	0	0.11873	0	0	0	0	0	0	0.085	0.074	0.04	0.0340009	1.41	1.2875
ID11	0	0	0	0	0	0	0.11	1	0	0	0.89	0	0.89	0	0.199	0.998	0.02	-0.0231534	1.02	2.02986
ID12	0.01	0.0273551	0	0	0	0	0	0.00725617	0	0	0.99	0.965389	0.99	0.97	0.082	0.999	0.04	-0.0579801	1	1.00935
ID13	1	0.918372	0	0	0	0	0	0.0816279	0	0	0	0	0	0	0.003	0.016	0.52	0.144131	0.85	1.04231
ID14	0.92	0.362892	0	0	0	0	0	0.0363681	0	0	0.08	0.60074	0.08	0.6	0.009	0.021	0.44	0.103058	0.9	0.999832
ID15	0.08	0.0253004	0	0	0.91	0.156331	0	0.0199706	0	0	0.01	0.798398	0.01	0.8	0.025	0.089	0.15	0.02886	1.08	1.00526
ID16	0.37	0.157578	0	0	0	0.0117216	0	0	0.63	0.195159	0	0.635541	0.63	0.83	0.014	0.01	0.23	0.242758	1.08	0.969811
ID17	0	0	0.93	0.373743	0.01	0.281185	0	0.0311271	0.06	0.313945	0	0	0.06	0.31	0	0.015	0.85	0.177029	0.55	1.05519
ID19	0.96	0.780006	0	0	0.04	0.219994	0	0	0	0	0	0	0	0	0.01	0.03	0.39	0.0742828	0.93	1.05235
ID2	0	0.41357	0	0.0592779	1	0.443701	0	0.0834511	0	0	0	0	0	0	0	0.019	0.86	0.112624	0.54	1.03328
ID20	0	0	0.11	0.376846	0	0	0.89	0.335091	0	0.0153054	0	0.272757	0	0.29	0	0.016	0.85	0.147513	0.88	1.14348
ID21	0.45	0.293667	0	0	0.51	0.129617	0	0	0	0	0.05	0.576715	0.05	0.58	0.019	0.076	0.21	0.032515	1	1.01053
ID22	0	0	0.16	0.437818	0	0	0.84	0.299407	0	0.262775	0	0	0	0.26	0	0.018	0.85	0.124811	0.82	1.17871
ID23	0.35	0.71379	0	0	0	0	0.63	0.117734	0.03	0.168475	0	0	0.03	0.17	0.019	0.02	0.21	0.106158	1.33	1.05048
ID24	0.05	0.320706	0.94	0.217254	0.01	0.166796	0	0.058202	0	0	0	0.237042	0	0.24	0.006	0.018	0.49	0.129455	1.01	1.01144
ID25	0	0	0	0	0.06	0.0518764	0	0	0	0	0.94	0.948124	0.94	0.95	0.099	0.996	0.04	-0.0220475	1	1.00611
ID26	0.53	0.271772	0	0	0	0.0089976	0	0	0.22	0.0939617	0.25	0.625269	0.47	0.72	0.01	0.011	0.37	0.228831	0.93	0.973683
ID27	0	0	1	0.437217	0	0	0	0.0108699	0	0	0	0.551913	0	0.55	0	0.023	0.86	0.0970977	0.54	1.06454
ID28	0	0.281223	1	0.548811	0	0.0625276	0	0.107438	0	0	0	0	0	0	0.012	0.02	0.28	0.107412	1.23	1.12434
ID29	0.99	0.491292	0	0.0446245	0.01	0.380421	0	0.0836631	0	0	0	0	0	0	0.01	0.044	0.41	0.055704	0.91	1.0518
ID3	0	0.0244952	0	0	1	0.456376	0	0.0158596	0	0	0	0.503269	0	0.5	0	0.018	0.86	0.121592	0.55	1.00973
ID30	0	0.0447817	0.97	0.190187	0	0	0.01	0.0616588	0	0	0.02	0.703372	0.02	0.7	0.01	0.018	0.38	0.124213	1.13	1.00092
ID31	0	0.051814	0	0	0.81	0.236547	0.18	0.0813604	0	0	0.01	0.630279	0.01	0.63	0.012	0.017	0.28	0.134816	1.02	0.995228
ID32	0	0	1	0.730203	0	0	0	0.0295214	0	0.240276	0	0	0	0.24	0	0.021	0.85	0.104384	0.57	1.22254
ID33	0	0.547908	0	0	1	0.431936	0	0.0201555	0	0	0	0	0	0	0	0.015	0.86	0.164163	0.55	1.01348
ID34	0.74	0.112962	0.22	0.465371	0	0.225931	0.04	0.195735	0	0	0	0	0	0	0.039	0.052	0.11	0.047193	1.05	1.15562
ID35	0.66	0.464523	0.05	0.140945	0.1	0.232122	0	0.0322109	0.18	0.130198	0	0	0.18	0.13	0.102	0.021	0.04	0.102497	1.06	1.0256
ID36	0	0.385854	0.87	0.183819	0	0.0358596	0.11	0.214246	0.03	0.180221	0	0	0.03	0.18	0	0.014	0.86	0.181341	0.52	1.03645
ID37	0.03	0.168906	0.01	0.153747	0	0.0989352	0.01	0.0391714	0.95	0.539241	0	0	0.95	0.54	0.026	0.012	0.15	0.200549	1.32	1.06566
ID38	0.79	0.226535	0.01	0.0502397	0	0.0307051	0	0.0257629	0.18	0.130666	0.01	0.536091	0.19	0.67	0.014	0.011	0.23	0.227805	0.99	0.973322
ID39	0.53	0.149157	0	0.0125745	0.32	0.101885	0	0.00337482	0	0	0.15	0.733009	0.15	0.73	0.011	0.011	0.35	0.206372	0.94	0.981526
ID4	0	0	0	0	0	0.0279046	0.8	0.0647481	0	0	0.2	0.907347	0.2	0.91	0	0.016	0.91	0.151748	0.64	0.988371
ID40	0.97	0.49682	0	0.0960271	0	0.153545	0	0.0455869	0.03	0.208021	0	0	0.03	0.21	0	0.01	0.94	0.24444	0.58	0.977944
ID41	0	0	0	0.24701	0	0	1	0.75299	0	0	0	0	0	0	0	0.018	0.86	0.119151	1.02	1.57705
ID42	0.03	0.297677	0.01	0.0301844	0.01	0.156584	0.01	0.0769664	0.95	0.438588	0	0	0.95	0.44	0.031	0.015	0.12	0.168114	1.34	1.04883
ID43	0	0	0	0	0	0	0.98	0.0987914	0	0	0.02	0.901209	0.02	0.9	0	0.019	0.89	0.110896	0.95	0.997962
ID44	0.63	0.704392	0.03	0.0991727	0.3	0.130144	0.04	0.0662907	0	0	0	0	0	0	0.026	0.075	0.15	0.033372	1.02	1.06236
ID45	0.86	0.291122	0	0.00612936	0.07	0.0814164	0	0	0.01	0.0206617	0.07	0.600671	0.08	0.62	0	0.011	0.6	0.205307	0.82	0.979056
ID46	0.24	0.237055	0.74	0.0859449	0	0	0	0.0159245	0.02	0.0922515	0	0.568824	0.02	0.66	0	0.011	0.86	0.206642	0.51	0.978107
ID47	0	0.602004	0.97	0.24184	0	0.0325562	0.03	0.0865294	0	0.0370704	0	0	0	0.04	0.01	0.019	0.38	0.113963	1.13	1.04181
ID48	0	0.485258	1	0.413598	0	0	0	0.101144	0	0	0	0	0	0	0	0.025	0.87	0.0887148	0.52	1.09149
ID49	1	0.921887	0	0	0	0.0352602	0	0.0428529	0	0	0	0	0	0	0.035	0.103	0.11	0.0233467	1.06	1.09009
ID5	0.99	0.337878	0.01	0.0489241	0	0.00263903	0	0	0	0	0.01	0.610559	0.01	0.61	0.006	0.021	0.49	0.105106	0.87	0.998158
ID50	0	0.348033	0	0.157404	1	0.412895	0	0.0816675	0	0	0	0	0	0	0.01	0.019	0.38	0.116191	0.96	1.03214
ID51	0.22	0.581074	0.77	0.248902	0	0.0796701	0.01	0.0903539	0	0	0	0	0	0	0.01	0.018	0.39	0.126962	1.02	1.03698
ID52	0.97	0.339649	0	0	0	0	0	0	0	0	0.03	0.660351	0.03	0.66	0.008	0.017	0.46	0.133489	0.89	0.992219
ID53	0.3	0.14084	0	0	0	0	0	0	0	0	0.7	0.85916	0.7	0.86	0.024	0.027	0.17	0.0805168	0.98	0.997145
ID54	0	0	0	0	0	0	0.99	0.227421	0.01	0.0044448	0	0.768135	0.01	0.77	0	0.019	0.95	0.118453	0.83	1.03605
ID55	0	0.261638	0.87	0.287812	0	0.0203646	0	0.0440268	0.13	0.386159	0	0	0.13	0.39	0	0.011	0.85	0.226658	0.54	1.02346
ID56	0.21	0.10094	0	0.00828973	0	0	0.04	0.0476144	0.34	0.133181	0.41	0.709974	0.75	0.84	0.01	0.009	0.38	0.253409	0.93	0.967688
ID58	0.97	0.47318	0	0.0442326	0.03	0.142028	0	0.0162713	0	0	0	0.324289	0	0.32	0.023	0.025	0.19	0.0877169	1.02	1.01184
ID59	0	0	1	0.600737	0	0	0	0.141163	0	0.2581	0	0	0	0.26	0	0.025	0.85	0.0908586	0.57	1.18887
ID6	0	0.142992	1	0.691126	0	0	0	0.165882	0	0	0	0	0	0	0	0.019	0.85	0.111034	0.56	1.20597
ID60	0.61	0.495212	0	0	0.39	0.392622	0	0.112166	0	0	0	0	0	0	0.019	0.025	0.21	0.0874096	0.99	1.04728
ID61	0.45	0.590387	0	0.109037	0.55	0.247274	0	0.0533023	0	0	0	0	0	0	0.009	0.012	0.43	0.191619	0.9	0.9975
ID63	0	0.216084	0.85	0.248902	0	0.0991467	0	0.0518321	0.15	0.384035	0	0	0.15	0.38	0	0.011	0.91	0.227567	0.41	1.01625
ID64	0.98	0.377323	0	0	0	0.0423509	0	0.000719906	0	0	0.02	0.579606	0.02	0.58	0.008	0.015	0.45	0.178705	0.89	0.984067
ID65	0.09	0.247162	0	0.0996492	0.91	0.363444	0	0.0489687	0	0	0	0.240776	0	0.24	0	0.017	0.69	0.139175	0.73	1.00499
ID66	0.8	0.366111	0	0.0405873	0	0	0	0.0103098	0.2	0.228786	0	0.354206	0.2	0.58	0.01	0.006	0.4	0.287871	0.92	0.958044
ID7	0.18	1	0.02	0	0	0	0.03	0	0	0	0.78	0	0.78	0	0.067	0.09	0.05	0.0276019	1	1.1004
ID8	0.98	0.282104	0	0	0.02	0.0847319	0	0	0	0	0	0.633164	0	0.63	0.006	0.018	0.49	0.130897	0.87	0.991977
ID9	0	0.57001	1	0.395631	0	0	0	0.0343589	0	0	0	0	0	0	0	0.019	0.88	0.11572	0.5	1.06914
JRJTPJ	0.45	0.250596	0	0	0	0	0	0	0.55	0	0	0.749404	0.55	0.75	0.005	0.021	0.18	0.10229	0.99	0.995698
KVR5F9	0.15	0	0	0	0	0	0	0	0.71	0.863668	0.13	0.136332	0.84	1	0.002	0.001	0.37	0.397641	0.94	1.06629
L49S9D	0.16	0.398478	0.04	0.4764	0	0	0	0.0415112	0.8	0	0	0.0836107	0.8	0.08	0	0	0.72	0.619341	0.88	0.787733
LCXFNW	0.86	0.877194	0	0	0	0	0	0	0.14	0	0	0.122806	0.14	0.12	0.002	0.001	0.44	0.421503	0.9	0.906729
MGTM2Y	0.4	0.417134	0	0	0	0	0	0	0.6	0	0	0.582866	0.6	0.58	0.002	0.011	0.43	0.207986	0.92	0.978097
NLUJR7	0.65	1	0	0	0	0	0	0	0.35	0	0	0	0.35	0	0.001	0	0.54	0.662783	0.87	0.768797
P7EW6X	0.77	0.829362	0	0	0	0	0	0	0.23	0	0	0.170638	0.23	0.17	0.002	0.001	0.44	0.421727	0.9	0.906711
PNET04	0.77	0.330029	0.08	0.512283	0	0	0	0	0	0	0.14	0.157688	0.14	0.16	0.003	0.004	0.32	0.362458	0.95	0.954722
PNET05	0.01	0	0	0	0	0.00860913	0	0.00397247	0.1	0.421014	0.89	0.566405	0.99	0.99	0	0	0.65	0.673279	0.87	0.763077
PNET06	0.74	0.406333	0	0	0	0.0626926	0.03	0.464518	0	0	0.23	0.0664565	0.23	0.07	0.001	0.004	0.43	0.343389	0.9	1.06196
PNET08	0.03	0	0	0	0	0	0	0.0169834	0.2	0.530901	0.78	0.452115	0.98	0.98	0	0	0.64	0.619379	0.84	0.785412
PNET17	0.04	0	0.01	0.0498285	0.3	0.842648	0	0	0	0.00174833	0.65	0.105775	0.65	0.11	0.001	0.005	0.44	0.325521	0.92	0.973534
PNET21	0.91	0.990938	0	0	0	0.00828445	0	0.000777832	0	0	0.09	0	0.09	0	0.001	0.001	0.42	0.4238	0.91	0.907595
PNET22	0	0	0.18	0.881762	0	0	0	0	0	0	0.82	0.118238	0.82	0.12	0	0	0.7	0.949861	0.84	0.313168
PNET26	0.03	0	0	0	0	0	0	0	0	0	0.97	1	0.97	1	0	0.01	0.63	0.231956	0.91	0.983397
PNET37	0.76	0.198186	0	0.020084	0.13	0.758363	0	0	0	0	0.11	0.023367	0.11	0.02	0	0.005	0.46	0.307496	0.89	0.973033
PNET41	0.93	1	0	0	0	0	0	0	0	0	0.07	0	0.07	0	0	0	0.54	0.499565	0.84	0.866212
PNET55	0.58	0.326715	0	0	0	0	0	0.0685259	0	0	0.42	0.604759	0.42	0.6	0.002	0.011	0.33	0.222046	0.94	0.974915
QRCH3V	0.63	0.541426	0	0	0	0	0	0	0.37	0	0	0.458574	0.37	0.46	0.003	0.009	0.27	0.254328	0.96	0.967195
R2GY3Z	0.29	0.171022	0	0	0	0	0	0	0.71	0	0	0.828978	0.71	0.83	0.004	0.033	0.22	0.0711088	0.98	0.998549
S2GVE4	0.03	0	0	0	0	0	0.01	0.231133	0.96	0	0	0.768867	0.96	0.77	0.001	0.005	0.5	0.320459	0.93	0.952385
VNE8G3	0.08	0	0	0	0	0	0	0.0578834	0.92	0	0	0.942117	0.92	0.94	0.001	0.018	0.59	0.123577	0.91	0.99247
SWJW	0.64	0.136329	0	0	0	0.032876	0	0	0.36	0	0	0.830795	0.36	0.83	0.003	0.005	0.27	0.325232	0.96	0.970262
YY7PXK	0.25	0	0	0	0	0	0	0	0.75	0	0	1	0.75	1	0.002	0.025	0.38	0.0874649	0.94	0.996208
Comparison of pancreatic NEN samples from the Diedisheim, Riemer, Scarpa and Fröhling datasets with respect to the differences between BSeq-sc and CIBERSORTx predictions. It is shown that the predictions show minor differences but generally remain comparable. BSeq-sc predictions do not have a suffix and begin with a capital letter. CIBERSORTx predictions are all minor letters and have an _X suffix

## Sheet: D - Statistics and visualizatio
Entity	P-value Pearson Moment Correlation
Alpha	<E-16	The figure shows a comparison of the predicted cell-type proportions by BSeq-sc (CIBERSORT based, annotated as CIBERSORT (BSeq-sc)) and CIBERSORTx from Table 3C. It is shown that the predictions are comparable
Beta	<E-16
Gamma	<E-16
Delta	3e-07
Exocrine-Like	6e-15
P-value	<E-16
Correlation	4e-08
RMSE	2e-07

## Sheet: E - Methodological comparison
	CIBERSORT	BSeq-sc (CIBERSORT framework)	CIBERSORTx
Basis Matrix	Bulk expression from purified cell populations	TPM from sc-RNAseq	Sc-Seq data or purified bulk
Refinement	no	Rescaling (TPMx mean total counts/cell)	Optional
Batch correction	no	no	Correction for biases from sc versus bulk platforms (S-mode and B-mode correction schemes)
Deconvolution algorithm for cell type proportion prediction	CIBERSORT	CIBERSORT	CIBERSORT
Cell type specific DEG from Bulk	no	regression-based method (csSAM ) for adjustment to cell type proportions, exclusion of cell type marker genes	NNMF approach: Split matrix of mixture gene expression profiles into cell type specific profiles using the cell type proportions via a novel “divide and conquer algorithm”
A methodological comparison of CIBERSORT, CIBERSORT in the BSeq-SC framework confugration (referred to as BSeq-sc) and CIBERSORTx. IT is shown that the BSeq-SC framework was required to train CIBERSORT on scRNA-seq data. CIBERSORTx importantly incorportes that capacity by design but does yield predictions comparable to BSeq-sc as shown in SM Tables 3C and 3D
