# Supplementary material for: Transcriptomic Deconvolution of Neuroendocrine Neoplasms Predicts Clinically Relevant Characteristics
Source: Cancers (Basel). 2023 Feb 1;15(3):936. doi: 10.3390/cancers15030936 (PMC9913692; doi:10.3390/cancers15030936)
Supplement: Supplementary file 1 [file cancers-15-00936-s001.zip › Table S4 - Gridsearch over different scRNA training datasets with BSeq-sc and the transdifferentiation associated genes per cell type.xlsx]

## Sheet: Information Table 4
Results of the gridsearch over different scRNA training datasets with the BSeq-sc framwork and the transdifferentiation marker-gene association
Subtable A - Gridsearch, clinical predictive value of the deconvolution results as quantified by a pearson correlation. This table shows to which extent the deconvolution results are correlated with clinically relevant characteristics
Subtable B - Percentage of transdifferentiation-associated marker genes per cell type and model

## Sheet: A-Grid_search_benchmark
Query	Training	Correlation Exocrine-like grading	Correlation Exocrine-like grading P-value	Correlation Exocrine-like MKI-67	Correlation Exocrine-like MKI-67 P-value	Exocrine-like G1 versus G2**	Exocrine-like G1 versus G3**	Exocrine-like G2 versus G3**	Survival MKI-67 two-arm	Survival Exocrine-like two-arm	Survival Grading two-arm	Survival MKI-67 three-arm	Survival Exocrine-like three-arm	Survival Grading three-arm
Califano	Baron	Unknown		0.341	0.004	Unknown			NA
	Segerstolpe			0.302	0.00172
	Lawlor			0.416	1e-05
Diedisheim	Baron	0.34	0.009	0.16	0.22	0.88	0.04	0.02
	Segerstolpe	0.33	0.01	0.21	0.09	0.84	0.01	0.03
	Lawlor	0.27	0.06	0.19	0.15	0.86	0.02	0.02
Fadista	Baron	Data of healthy origin		0.078	0.469	Data of healthy origin
	Segerstolpe			0.053	0.621
	Lawlor			0.126	0.099
Fröhling	Baron	0.353956	0.0400028	-0.0103823	0.953529	Only 1 G1 panNEN contained		0.0344836	NA
	Segerstolpe	0.387628	0.023508	-0.0262265	0.88295			0.017701
	Lawlor	0.488792	0.00335404	0.0347105	0.845484			0.0034143
Missaglia	Baron	0.329	0.004	0.163	0.14	0.988	0.369	0.00641
	Segerstolpe	0.396	0.0004	0.21	0.07	0.836	0.333	0.000198
	Lawlor	0.496	6e-06	0.334	0.003	0.991	0.0378	1.21e-05
Riemer	Baron	0.29	0.043	0.405	0.00749	No G1s contained		0.0022	0.0036	0.0455	0.000499	0.0036	0.0455	0.000499
	Segerstolpe	0.151	0.359	0.132	0.422			0.0416		0.535			0.535
	Lawlor	0.237	0.147	0.117	0.478			0.107		0.251			0.251
Sadanandam	Baron	0.667	0.0001	0.538	0.004	0.975	4e-05	4e-06	NA
	Segerstolpe	0.038	0.852	0.093	0.646	0.259	0.993	0.189
	Lawlor	0.562	0.001	0.57	0.406	0.329	0.0003	0.00196
Scarpa	Baron	0.562	0.001	0.57	0.001	0.329	0.0003	0.00196	0.0143	0.00205	0.0358	0.0498	0.00865	0.00865
	Segerstolpe	0.578	0.001	0.646	0.0002	0.442	2e-05	0.0001		0.157			0.0498
	Lawlor	0.594	0.001	0.542	0.002	0.302	4e-05	0.0003		0.0393			0.0498
Sato	Baron	Only G3		-0.182208	0.294817	Only G3			NA
	Segerstolpe			-0.0285642	0.87061
	Lawlor			-0.0552129	0.752745
Color legend p-values		Not significant		P-value >= 0.05			No G1s for three arm design available thus survival statistc is identical to two-arm design
		Significant		P-value < 0.05
NA* no grading information is available
** ANOVA p-value of the test on euqality of distribution means
Grid search results for the panNEN collective are shown

## Sheet: B-transdifferentation_marker_ge
Model	#Marker genes per cell-type	% overlap with transdifferentiation-associated marker genes*	#Schlesinger transdifferentiation genes
Baron	800	43	3032
Segerstolpe	800	32	3032
Lawlor	800	23	3032
Tosti	800	11	3032
* Transdifferentioation-association was defined by Schlesinger et al. in murine model, see reference
Percentages remained comparable for smaler amount of marker genes
